# Supplementary material for: FGSE02, a Novel Secreted Protein in Fusarium graminearum FG-12, Leads to Cell Death in Plant Tissues and Modulates Fungal Virulence
Source: J Fungi (Basel). 2025 May 21;11(5):397. doi: 10.3390/jof11050397 (PMC12113282; doi:10.3390/jof11050397)
Supplement: Supplementary file 1 [file jof-11-00397-s001.zip]

Archive with 2 entries (2 files):
- supplemental_Figure.pdf
- supplemental_Table.xlsx
