# Supplementary material for: FGSE02, a Novel Secreted Protein in Fusarium graminearum FG-12, Leads to Cell Death in Plant Tissues and Modulates Fungal Virulence
Source: J Fungi (Basel). 2025 May 21;11(5):397. doi: 10.3390/jof11050397 (PMC12113282; doi:10.3390/jof11050397)
Supplement: Supplementary file 1 [file jof-11-00397-s001.zip › supplemental_Table.xlsx]

## Sheet: Table S1
Table S1. Up-regulated genes expressed in the early stage of F. graminearum infection (expression fold>100)
Gene ID	FoldChange	Annotation
FGMG_000068	6180.08	aminotransferase
FGMG_005117	3794.41	CFEM domain
FGMG_007253	2192.24	Glycosyltransferase sugar-binding region
FGMG_005297	1574.72	major facilitator superfamily
FGMG_000040	1413.43	H-type lectin domain
FGMG_004059	933.589	ABC transporter superfamily
FGMG_005556	901.447	Glycosyl hydrolases family 28
FGMG_009758	858.097	Stress responsive A/B Barrel Domain
FGMG_012402	802.198	Triose-phosphate Transporter family
FGMG_001657	785.249	plasma membrane protein
FGMG_001842	656.944	Cytochrome P450
FGMG_005277	651.325	protein tyrosine phosphatase activity
FGMG_009756	643.723	Fumarylacetoacetase N-termil
FGMG_000064	642.452	oxidoreductase
FGMG_007174	617.603	Flavin containing amine oxidoreductase
FGMG_010067	614.346	Cupin domain
FGMG_002523	528.389	Major Facilitator Superfamily
FGMG_009750	513.41	KR domain
FGMG_003790	512.324	Catalyzes the hydrolysis of cutin
FGMG_011996	496.27	Eukaryotic-type carbonic anhydrase
FGMG_012443	484.683	to hexose transporter protein
FGMG_003899	482.432	Aldehyde dehydrogese family
FGMG_003728	430.901	MAC/Perforin domain
FGMG_012134	429.482	Major Facilitator Superfamily
FGMG_011933	425.995	glycosyl hydrolase 12 (cellulase H) family
FGMG_009755	399.019	homogentisate 1,2-dioxygese
FGMG_005661	396.127	KR domain
FGMG_008288	394.497	Major Facilitator Superfamily
FGMG_001654	388.639	F-box domain
FGMG_005529	388.346	Ferric reductase
FGMG_009895	387.639	peptidase S1B family
FGMG_009749	354.829	Transcription factor
FGMG_004778	350.851	Glycosyl hydrolases family 32
FGMG_002522	342.286	Major Facilitator Superfamily
FGMG_008273	333.584	Ion channel regulatory protein UNC-93
FGMG_000056	315.911	Fatty acid synthase subunit alpha reductase
FGMG_000065	285.968	Alpha/beta hydrolase family
FGMG_008285	277.564	Catalyzes the hydrolysis of cutin
FGMG_002274	275.581	CFEM domain
FGMG_012054	274.857	major facilitator superfamily
FGMG_005183	270.187	15-O-acetyltransferase Tri3
FGMG_000057	261.1	Cytochrome P450
FGMG_003956	258.592	to beta-mannosidase
FGMG_008455	258.33	Glycosyl hydrolase family 62
FGMG_004043	251.783	Enoyl-(Acyl carrier protein) reductase
FGMG_012202	231.782	ABC transporter superfamily
FGMG_011915	227.551	precursor
FGMG_001822	224.96	Domain of unknown function (DUF1996)
FGMG_008489	222.583	glycosyl hydrolase 2 family
FGMG_005538	221.819	transmembrane transport
FGMG_005176	221.102	Cytochrome P450
FGMG_004966	216.601	GMC oxidoreductase family
FGMG_002479	205.815	to beta-fructofuranosidase
FGMG_005660	203.233	type-B carboxylesterase lipase family
FGMG_005592	199.613	Fungal specific transcription factor domain
FGMG_012203	198.954	ABC transporter superfamily
FGMG_003528	197.162	Trichodiene synthase
FGMG_004060	194.65	ABC transporter superfamily
FGMG_004884	190.589	Enoyl-(Acyl carrier protein) reductase
FGMG_012438	183.814	Glycosyl hydrolase family 10
FGMG_008469	179.972	Protein of unknown function (DUF3237)
FGMG_001674	169.594	to L-fucose permease
FGMG_011893	167.138	Cytochrome P450
FGMG_001882	162.469	Ferric reductase
FGMG_008242	159.786	Hypersensitive response-inducing protein
FGMG_010076	157.14	Sugar (and other) transporter
FGMG_007252	155.166	Aldo/keto reductase family
FGMG_011887	152.4	GMC oxidoreductase family
FGMG_010072	152.247	Ferritin-like domain
FGMG_006538	148.212	Ribosomal protein s17
FGMG_009828	147.629	Flavin containing amine oxidoreductase
FGMG_005729	147.206	ABC transporter transmembrane region
FGMG_008448	147.131	Major Facilitator Superfamily
FGMG_009856	143.321	canonical Wnt sigling pathway
FGMG_012229	142.65	L-lysine 6-monooxygese
FGMG_005182	142.297	Cytochrome P450
FGMG_004775	140.575	Pectate lyase
FGMG_010069	137.795	Acetoacetate decarboxylase (ADC)
FGMG_003862	134.64	Dienelactone hydrolase family
FGMG_000021	132.368	Secreted protein
FGMG_011946	131.999	esterase
FGMG_002192	131.756	Major Facilitator Superfamily
FGMG_012439	130.74	Glycosyl hydrolase family 61
FGMG_005573	129.664	Amidase
FGMG_003957	127.357	glycosyl hydrolase 5 (cellulase A) family
FGMG_012235	126.161	Glycosyl hydrolase family 10
FGMG_007538	125.401	Protein of unknown function (DUF3129)
FGMG_005860	124.63	to cellobiose dehydrogese
FGMG_000048	118.544	to metalloprotease 1 precursor
FGMG_005088	117.588	glycosyl hydrolase 11 (cellulase G) family
FGMG_009761	117.058	Glycosyl hydrolase family 10
FGMG_008558	115.34	GMC oxidoreductase
FGMG_005963	114.614	HPP family
FGMG_000151	114.255	glycosyl hydrolase 31 family
FGMG_011932	113.878	Esterase PHB depolymerase
FGMG_005823	110.462	tanse family
FGMG_003846	108.939	transporter protein
FGMG_004259	102.922	Serine-threonine rich protein

## Sheet: Table S2
Table S2. Primers for Knockout Vector Construction
primer	sequence (5’- 3’)	characteristics
FGSE02-up-F	cggtatcgataagcttGTCTGTAATTAAATTAATGTCGACGCCTCAAAAAC	The 1.0 kb of 5’ flanking sequence of FGSE02
FGSE02-up-R	TCTTCTGTGTTTGCTGTTTGTGTATGGTGTTTGTTT
FGSE02-HPH-F	AGCAAACACAGAAGATGATATTGAAGGAGCATTTTTTGG	The 3.5 kb HPH-HSV-tk fragment sequence
FGSE02-HPH-R	CTAACCGCTGTTCCTTCCGGTATTGTCTCCTTCC
FGSE02-down-F	AGGAACAGCGGTTAGAAATGATACAAAAACGATGCA	The 1.0 kb of 3’ flanking sequence of FGSE02
FGSE02-down-F	cgggctgcaggaattcCAGGCGCCACACAATTCAGT
M13-F	TGTAAAACGACGGCCAGT	Knockout vector validation primer sequence
M13-R	CAGGAAACAGCTATGACC
FGSE02-V-F	TCTCATTGACAGATCACGTCAACAAGAGA	Knockout strain validation primer sequence
FGSE02-V-R	AAAAGGAAGCGAGATGAATCTTCCAACA

## Sheet: Table S3
Table S3. primers for Plant expression vector construction.
primer	sequence (5’- 3’)	characteristics
Pbin-FGSE02-F	TACAAGGGTACCCCCGGGATGTACTTCTCCAACATCCTCGTCAC	The CDS of FGSE02
Pbin-FGSE02-R	CTCTAGTTCATCTAGATTAGCAGTTGCACTTGAAGAGACC
Pbin-FGSE02-sp-F	TACAAGGGTACCCCCGGGATTCCTGCTCCTGATTCCCTCC	The CDS of FGSE02 without SP
Pbin-FGSE02-sp-R	CTCTAGTTCATCTAGATTAGCAGTTGCACTTGAAGAGACC
Vertor-F	GGTGAAGTTCGAGGGCGACA	Vector validation sequence
Vector-R	CTTTTGTCTTTGGCCCAATACGCA

## Sheet: Table S4
Table S4. primers for Yeast vector construction
primer	sequence (5’- 3’)			characteristics
FGSE02-sp-F		TTTTAATTAAGAATTCATGTACTTCTCCAACATCCTCGTCAC	SP sequence of FGSE02 (120bp)
FGSE02-sp-R		TAGGGAGAACCTCGAGGATGGTGAAGTCGGCAGGG
pSUC2-v-F		CAGATGTCGTTGTTCCAGAGC	pSUC2 vector validation sequence
pSUC2-v-R		TCATCGTACCACAACCCATTTG

## Sheet: Table S5
Table S5 Gene expression per stage
id	FG_fungal_REP1	FG_fungal_REP2	FG_fungal_REP3	FG_24h_REP1	FG_24h_REP2	FG_24h_REP3	FG_48h_REP1	FG_48h_REP2	FG_48h_REP3	FG_72h_REP1	FG_72h_REP2	FG_72h_REP3
FGMG_008859	102.232	104.469	97.962	106.615	115.418	117.425	116.49	111.655	103.538	104.43	102.173	106.691
FGMG_010175	5.587	3.767	4.691	29.845	31.866	37.188	23.265	25.064	23.847	23.659	35.93	26.368
FGMG_006037	58.218	56.008	59.053	19.762	22.749	19.003	22.274	20.069	18.557	28.107	27.066	28.387
FGMG_009604	2.719	3.061	2.45	1.469	0.875	0.609	1.562	1.788	0.501	0.961	0.699	1.904
FGMG_002163	0.026	0.052	0.053	0	0	0.299	0	0	0	0	0.187	0.467
FGMG_008931	5.519	5.894	6.546	8.469	8.405	7.889	5.155	5.574	6.349	4.839	4.05	4.712
FGMG_005560	4.687	4.723	3.394	2.768	1.373	0.956	4.905	2.807	4.722	4.526	7.179	4.857
FGMG_007606	43.591	38.412	39.544	92.261	86.373	78.763	108.486	99.306	104.538	85.072	65.848	74.497
FGMG_005043	34.659	37.193	31.965	18.876	35.233	38.497	30	38.667	34.197	39.604	71.887	46.961
FGMG_004872	2.558	3.078	2.898	6.633	7.405	4.009	3.184	2.523	1.415	1.276	2.33	1.567
FGMG_008628	49.916	53.338	56.424	36.249	33.071	45.638	36.005	42.643	38.901	46.796	48.023	47.279
FGMG_006407	0.223	0.236	0.347	0.246	0	0.17	30.163	56.112	6.717	29.544	98.67	41.726
FGMG_004181	27.356	23.894	30.021	4.769	4.733	6.589	31.694	33.051	23.053	39.609	34.534	65.028
FGMG_000976	26.425	27.177	27.635	30.802	42.419	41.252	28.964	31.451	28.098	30.599	28.262	30.72
FGMG_008640	362.764	374.552	370.261	351.521	321.949	338.973	393.496	414.147	409.515	425.609	396.822	371.417
FGMG_011419	10.81	8.101	9.626	30.899	24.862	26.537	14.306	11.998	9.688	6.909	6.679	6.99
FGMG_002264	8.619	6.576	7.518	23.244	27.412	19.315	24.576	21.41	22.759	19.056	15	18.737
FGMG_005443	71.248	72.487	73.76	51.378	36.685	52.371	25.909	28.065	29.075	20.976	23.295	27.575
FGMG_003820	0.665	0.609	0.715	0.667	0	0.23	0.788	0.648	0.284	0.609	0.721	0.405
FGMG_004260	533.405	494.258	590.752	596.793	643.622	551.944	448.684	320.133	400.532	321.698	287.849	370.212
FGMG_009463	2.95	3.249	2.897	2.744	2.42	3.369	1.981	2.473	1.976	1.701	1.516	2.387
FGMG_008869	2.738	1.581	3.238	1.886	0	0	0.557	0.638	1.93	1.451	0.408	1.528
FGMG_007647	3.913	3.16	3.757	0	5.068	1.176	1.508	2.302	1.162	3.275	5.519	5.056
FGMG_011072	1.027	0.762	0.78	0	0	0.977	0.418	0.956	0	0	0	0.764
FGMG_010711	9.845	10.548	8.943	7.046	7.691	7.301	6.243	5.717	4.808	5.016	6.244	4.566
FGMG_006217	11.869	13.606	12.348	19.365	21.779	22.295	15.252	15.057	14.536	12.916	11.162	13.245
FGMG_002152	11.065	12.626	11.009	8.389	8.805	7.467	11.388	11.862	9.028	9.902	13.146	9.234
FGMG_009252	2.729	3.128	1.893	4.749	2.357	1.64	2.806	1.204	0.81	5.026	6.673	6.412
FGMG_004219	0.444	0.38	0.485	36.269	41.734	26.809	6.669	4.222	7.079	5.159	3.173	3.315
FGMG_012458	0	0	0	0	0	0.742	0	0.182	0	0	0	0
FGMG_007611	47.296	47.905	47.786	76.279	93.248	82.729	74.446	75.18	79.716	70.687	80.289	66.761
FGMG_003047	10.575	11.047	11.662	9.653	12.773	12.102	7.709	6.104	8.418	7.223	8.037	8.399
FGMG_004942	35.014	32.112	33.818	230.971	224.144	212.903	131.49	155.117	114.61	134.44	116.309	121.971
FGMG_004019	0.388	0.672	1.179	1.603	3.181	0	0	0.813	2.735	1.542	0.693	0.433
FGMG_011746	0.226	0.28	0.286	1.868	1.853	1.935	0.552	0.631	0	0.359	0.404	0.252
FGMG_006333	0	0	0	0	0	0	0	0	0	0	0	0
FGMG_006310	6.875	6.283	7.684	0	0	6.04	6.887	4.434	0	7.85	3.78	6.295
FGMG_011259	42.109	45.235	41.062	43.346	54.835	48.685	36.747	33.11	30.483	34.569	30.754	31.269
FGMG_000667	42.784	47.331	48.798	37.784	32.698	33.307	33.818	34.32	35.117	33.974	34.731	33.971
FGMG_001457	45.792	45.242	43.076	103.549	118.069	80.057	98.538	101.511	91.898	77.581	67.926	72.766
FGMG_008613	34.338	35.925	35.445	70.703	62.94	45.249	36.852	36.907	41.863	30.208	28.093	24.705
FGMG_006915	21.92	20.009	18.42	11.402	14.759	16.781	15.521	14.413	13.363	11.637	9.216	10.976
FGMG_005735	80.282	72.747	67.857	5.485	6.609	17.32	43.97	89.462	81.54	152.937	206.62	78.698
FGMG_009720	1.006	1.411	1.424	0.693	0.344	0.479	1.024	2.343	1.419	0.934	2.547	2.62
FGMG_007727	26.879	27.669	27.608	48.921	53.122	50.425	44.634	49.182	50.601	53.075	52.54	51.383
FGMG_010844	72.528	77.637	68.028	137.753	176.718	132.136	134.814	124.806	121.282	85.554	82.076	87.588
FGMG_003469	2.79	2.724	2.76	12.045	6.448	13.904	42.365	43.506	67.057	33.452	27.681	33.079
FGMG_000369	3.258	3.686	2.988	0	0	1.772	2.273	1.301	1.75	1.48	0.554	0.692
FGMG_006123	0.054	0.293	0.109	1.336	0	0.308	0.789	0.753	0.456	0.6	1.251	0.481
FGMG_010690	2.499	2.758	2.824	2.032	2.689	2.807	2	4.923	4.622	7.689	3.953	4.755
FGMG_009857	0.022	0.011	0.067	2.725	2.704	2.133	2.253	2.64	1.921	4.578	5.065	7.013
FGMG_005694	0.346	0.19	0.195	0	0	0	0	0	0.217	0.366	0	0
FGMG_004483	1.939	1.493	1.201	0	0	1.23	0.526	0.602	0.608	2.741	1.925	1.924
FGMG_000463	334.394	660.322	413.568	1.277	1.267	1.176	0.754	1.151	1.016	0.655	1.38	0.689
FGMG_009417	15.081	16.08	17.2	23.448	19.899	18.762	17.235	17.288	15.567	35.029	35.065	36.754
FGMG_007620	68.382	65.271	76.082	72.604	67.371	76.208	94.411	89.89	78.181	99.236	89.271	82.487
FGMG_006692	1.892	3.371	3.74	1.564	1.552	1.08	0.462	0.529	0	0.602	0.338	0.844
FGMG_008465	9.717	11.012	11.016	4.228	2.098	2.92	3.746	2.858	0.721	4.067	2.285	13.697
FGMG_001902	7.377	6.413	6.984	11.34	11.003	10.618	8.41	8.604	8.512	10.57	10.948	8.369
FGMG_011392	110.792	75.304	96.633	68.629	45.083	42.4	90.36	72.379	51.781	264.553	188.564	300.134
FGMG_010523	91.658	93.51	97.458	23.927	20.834	22.524	45.416	41.752	35.938	116.715	140.681	156.252
FGMG_006893	0.21	0.208	0.298	0	0	0.48	0.615	0.352	0	0.534	0	0
FGMG_006030	28.522	25.244	26.683	39.885	34.069	37.665	45.481	57.944	58.57	68.774	88.722	55.753
FGMG_007912	0.086	0.104	0.112	0.317	0.157	0.164	0.327	0.335	0.486	0.305	0.599	0.278
FGMG_011819	2.639	2.296	2.553	3.966	7.216	5.479	6.052	4.357	5.188	2.925	3.715	4.64
FGMG_012066	0.068	0.382	0.345	1.125	0.372	0	0.443	0.57	0.384	0.216	2.188	0.202
FGMG_011277	5.713	7.16	6.893	2.166	3.654	1.496	5.246	4.65	4.583	6.335	7.07	8.773
FGMG_012403	0.062	0	0	0	0	0	0	0	0	0	0	0
FGMG_007707	10.6	10.856	10.876	11.375	9.289	9.659	12.599	12.298	9.663	13.611	11.167	13.117
FGMG_004425	41.569	36.468	37.461	63.901	64.706	56.303	83.391	87.291	76.313	101.996	105.143	87.675
FGMG_011311	0.761	0.538	0.22	3.595	0	1.242	2.655	1.823	0.613	1.038	0.777	0.485
FGMG_007167	33.063	28.504	32.47	10.957	7.853	7.989	9.349	10.186	8.723	9.135	10.131	10.19
FGMG_011929	115.813	22.825	89.157	17.647	3.502	8.533	79.227	170.622	69.848	252.276	400.142	120.073
FGMG_007637	4.97	6.02	5.601	0.918	4.556	3.488	2.712	3.259	3.759	3.356	2.183	2.727
FGMG_007857	5.57	2.804	3.995	0	0.387	0.539	1.152	1.121	1.331	0.826	1.096	1.053
FGMG_001163	0.612	0.404	0.517	0	1.674	0	0	1.141	1.151	0.325	2.188	0.456
FGMG_009288	71.241	77.249	69.844	86.769	90.255	93.157	78.634	77.279	87.511	82.601	78.712	76.399
FGMG_006387	13.559	11.821	12.067	24.676	33.928	32.243	28.012	27.539	28.404	27.114	24.741	29.299
FGMG_012397	119.593	140.045	134.742	748.013	517.9	802.459	1284.1	1078.65	1302.48	1361.17	951.279	1227.58
FGMG_002173	525.742	588.015	422.368	29.655	62.037	44.292	43.321	143.602	63.993	338.174	54.745	101.708
FGMG_000386	0.348	0.492	0.504	3.288	0.816	4.543	22.094	21.537	14.866	38.117	27.896	56.375
FGMG_004190	1.587	0.756	1.31	0	0.482	0.336	3.156	2.463	0.994	14.299	17.744	16.919
FGMG_002358	15.983	17.221	19.092	16.664	20.081	19.57	20.813	23.379	20.307	23.314	22.642	23.076
FGMG_000653	96.435	87.34	96.573	64.793	68.226	63.08	79.589	75.838	61.146	83.405	78.84	94.597
FGMG_011999	64.168	78.409	50.529	1.468	0.364	3.297	22.66	35.988	28.308	43.437	73.317	38.159
FGMG_006155	119.658	149.829	142.009	96.74	78.512	67.862	43.856	45.253	48.106	41.915	61.111	42.926
FGMG_009271	447.456	455.059	470.75	2057.43	2046.85	1984.83	1890.59	1831.98	1959.12	1853.42	1668.44	1584.28
FGMG_010049	0.064	0.126	0.064	0	0	0	0.31	0.178	0	0	0.227	0.568
FGMG_005072	0.509	0.432	0.221	0	0	0	0.355	0	0	0	0.26	0.325
FGMG_002036	113.194	100.593	117.542	91.732	101.457	100.773	104.915	102.8	98.588	110.406	105.518	111.074
FGMG_008712	0.224	0.62	0.726	2.219	0.734	0.511	0.219	0.625	0.252	0.996	2.878	2.397
FGMG_004867	7.607	7.156	7.397	1.423	4.236	3.145	3.698	3.896	2.427	4.106	5.72	3.304
FGMG_008773	56.487	55.194	56.514	32.178	40.802	36.306	28.407	32.816	35.013	31.781	32.459	30.505
FGMG_001563	15.853	17.604	15.462	53.079	50.551	59.901	90.734	96.719	76.557	134.671	120.28	166.465
FGMG_009652	130.586	140.583	131.403	0	0	0	0.488	1.118	0.484	1.682	1.685	2.296
FGMG_007377	23.295	27.132	22.854	20.945	30.117	30.709	24.619	27.6	26.983	24.591	27.719	24.814
FGMG_005884	2.599	1.746	2.415	0	0	0	1.058	0.432	0.175	1.28	0.663	1.796
FGMG_001593	0	0	0	0	0	0	0	0	0	0	0	0
FGMG_012436	0.035	0.069	0	0.572	0	0	0	0.097	0.195	0	0.124	0.155
FGMG_010965	3.454	3.06	2.211	10.018	21.872	8.305	6.51	4.064	8.204	5.975	6.93	6.763
FGMG_005142	5.968	5.753	5.652	10.71	9.34	5.829	30.772	33.903	21.484	27.851	27.009	27.779
FGMG_000158	0	0	0.081	0	0	0	0	0	0	0	0	0
FGMG_007502	0.166	0.117	0.168	15.388	10.094	16.035	18.219	19.155	20.691	30.837	7.667	21.796
FGMG_011706	22.127	25.131	23.784	29.821	26.417	24.86	21.582	20.954	21.043	16.687	18.157	15.619
FGMG_001138	1.623	0.991	1.412	0.224	1.775	0.927	0.858	0.605	0.687	0.344	0.29	0.604
FGMG_006302	10.379	10.037	11.451	3.193	6.336	7.168	4.479	3.508	4.357	4.146	4.831	4.31
FGMG_010676	84.791	67.888	82.451	21.928	23.914	31.344	62.906	55.596	41.78	198.331	173.68	234.123
FGMG_004586	2.395	2.371	2.602	0	11.228	3.908	2.506	3.825	0	2.177	5.503	4.583
FGMG_003006	0	0	0	0	0	0	0	0	0	0	0	0
FGMG_006254	6.219	6.477	6.195	5.349	10.616	8.621	8.25	8.137	13.181	9.262	9.249	10.59
FGMG_004973	0.044	0	0	0	0	0.249	0	0.122	0	0.069	0.234	0.097
FGMG_010745	0.692	0.267	0.582	4.467	6.926	9.257	33.478	37.563	16.956	29.489	29.931	33.318
FGMG_010649	71.326	76.909	73.547	87.217	97.22	82.531	69.165	69.47	72.156	48.733	49.326	43.872
FGMG_010055	6.46	7.685	6.53	0.582	0.289	0.402	0.688	1.328	0.397	1.4	2.453	0.864
FGMG_008672	64.089	55.102	59.736	255.877	244.731	247.458	241.123	261.811	268.742	216.712	226.713	195.945
FGMG_010929	4.629	5.195	5.067	10.692	14.248	10.024	9.339	8.907	10.111	9.316	12.051	8.578
FGMG_008561	49.614	48.029	49.452	57.557	57.857	58.815	64.477	70.043	64.565	71.035	66.654	63.008
FGMG_007961	18.604	23.022	24.064	8.247	7.462	5.529	3.511	2.665	3.062	2.567	10.329	2.489
FGMG_011796	39.67	43.601	43.378	28.561	25.952	25.434	24.189	21.172	19.256	25.622	29.529	36.792
FGMG_011023	0.043	0.071	0.087	0	0	0	0.209	0.04	0	0.045	0.102	0.191
FGMG_002534	1.544	1.472	1.826	0.709	1.407	0.979	4.956	7.469	2.5	20.369	21.249	16.27
FGMG_010720	3.564	6.55	5.119	0.528	1.049	3.103	8.506	8.128	4.508	10.93	9.252	12.627
FGMG_001615	72.583	59.494	63.135	115.589	128.715	120.685	124.834	114.841	106.88	99.654	82.012	102.919
FGMG_011339	145.266	127.81	152.583	170.16	195.473	185.898	243.917	210.557	201.318	227.573	204.492	201.752
FGMG_000350	4.814	3.575	4.677	0	0	0	0.98	1.682	1.132	2.552	1.434	2.686
FGMG_000732	4.998	5.726	5.341	5.822	4.444	4.795	3.968	4.126	5.425	3.835	3.582	4.232
FGMG_007057	0.078	0	0.026	5.129	3.393	3.839	2.651	1.879	1.604	4.523	2.587	6.809
FGMG_003514	197.327	221.012	220.656	132.634	148.848	156.86	133.625	146.604	127.476	192.93	200.686	237.275
FGMG_012045	0.895	0.799	0.8	0	0.288	0.802	0.686	2.207	0.99	1.34	30.792	0.862
FGMG_012095	0.92	0.857	0.658	0	0	0	0.264	0	0	0.344	0.193	0.483
FGMG_000697	25.35	36.5	28.899	49.999	47.089	53.458	39.6	39.727	49.334	37.745	35.314	36.63
FGMG_007713	27.039	30.677	28.071	12.296	12.548	15.062	14.983	15.121	16.935	17.671	18.325	17.823
FGMG_009587	1.13	1.23	1.489	1.868	0	0	1.655	0.316	1.274	1.078	0	0
FGMG_008614	29.764	33.974	32.404	63.129	75.497	59.263	50.678	45.282	56.612	34.726	36.038	31.031
FGMG_008185	0	0	0	0	0	0	0	0	0	0	0	0
FGMG_008443	0.793	1.007	0.763	0.673	0	0.697	1.391	1.478	0.688	1.812	1.163	2.815
FGMG_005913	0.391	0.387	0.509	0.461	0.916	0.637	0.817	0.78	0.944	1.154	0.399	0.872
FGMG_003625	0.05	0.199	0.255	1.665	0.826	0.575	2.214	2.111	0.284	0.641	1.8	0.225
FGMG_002502	0	0.094	0	0.782	0	0.54	0.924	0.264	0.267	0.903	1.183	1.056
FGMG_005204	35.722	34.825	37.931	17.532	13.422	12.457	8.285	7.536	9.401	7.518	4.439	5.951
FGMG_004952	0.129	0	0.131	0	0	0	0	0	0	0	0	0
FGMG_011621	0	0	0	0	0	0	0	0	0	0	0	0
FGMG_004289	4.87	4.777	5.988	0.746	2.22	1.03	1.101	0.756	1.018	1.434	1.934	2.214
FGMG_012115	13.53	18.242	15.423	0.87	0	4.81	3.342	1.765	2.079	21.603	7.714	26.086
FGMG_007155	0.739	1.28	0.936	0	0	0	0	0.516	0	1.762	0	2.473
FGMG_006014	1.492	1.846	1.89	4.932	0	1.704	2.549	1.667	2.524	0.949	0.533	0.666
FGMG_004106	1.825	1.547	1.838	5.994	6.358	4.569	5.799	5.939	5.642	8.709	8.712	9.71
FGMG_009874	0.315	0.284	0.145	0	0	0	0	0	0	0.273	0.102	0.128
FGMG_008060	42.321	34.491	42.495	23.031	22.644	22.244	27.399	32.369	29.033	59.987	52.733	87.059
FGMG_006324	23.623	31.468	30.651	3.291	3.992	1.768	2.052	1.607	1.747	1.055	1.423	1.086
FGMG_005367	0.862	0.667	0.524	12.179	14.914	15.573	33.828	35.346	39.521	31.559	36.014	37.221
FGMG_003050	0.631	0.446	0.549	0	1.48	1.03	0.881	0.252	0	1.148	0.967	1.208
FGMG_010084	61.426	60.597	61.63	81.069	102.641	97.105	102.619	89.845	100.426	85.672	86.839	74.939
FGMG_004097	6.963	5.243	6.513	0	0.285	0	0.763	0.922	1.371	1.712	4.965	3.101
FGMG_007048	0.851	1.084	1.027	0.335	0	0	0.099	1.586	1.143	1.418	5.36	0.633
FGMG_010397	12.054	12.29	13.678	7.932	8.855	10.959	9.957	9.888	12.856	7.822	10.716	9.102
FGMG_006852	0	0.372	0.127	0	0	0	0	0	0	0.398	0.447	0.558
FGMG_005580	0	0	0	0	0	0	0	0	0	0	0	0
FGMG_003067	32.729	33.802	34.279	41.347	32.111	45.948	39.292	33.425	32.51	34.242	37.304	31.55
FGMG_011376	109.733	112.505	114.354	68.963	72.283	72.295	68.883	67.948	65.964	73.366	82.179	87.738
FGMG_000111	0.034	0.102	0.087	0	0	0	0	0	0	0	0.122	0
FGMG_009320	2.105	3.242	2.466	2.037	2.021	2.11	2.055	2.266	1.795	1.665	1.944	1.879
FGMG_008837	10.701	10.847	11.48	1.69	2.851	3.502	3.693	4.227	3.69	5.625	7.378	7.893
FGMG_004869	39.131	31.248	46.507	52.597	43.993	57.873	64.248	60.391	40.38	68.453	96.068	102.046
FGMG_000622	21.302	20.929	20.145	8.957	13.427	9.742	12.158	14.399	14.501	14.887	14.994	14.562
FGMG_002552	13.955	15.147	13.975	18.346	12.689	12.289	25.615	27.815	22.573	24.388	38.574	20.114
FGMG_008509	5.459	6.281	5.897	2.439	3.112	2.407	1.75	1.06	1.07	1.073	1.356	1.129
FGMG_003642	15.939	24.491	17.315	7.912	4.559	4.319	8.594	8.887	8.883	8.692	9.516	6.995
FGMG_008788	0.241	0.119	0.183	0	0	0	0	0	0	0	0	0.269
FGMG_008643	0	0	0	0	0	0	0	0	0	0	0	0
FGMG_000362	20.925	23.225	21.671	26.571	21.589	21.188	17.961	16.789	18.254	14.616	12.951	13.433
FGMG_002007	43.31	42.455	46.496	56.397	50.969	54.959	59.193	62.474	52.919	56.967	49.415	44.594
FGMG_001410	344.669	178.991	328.796	7.064	8.628	3.003	14.123	14.512	12.608	9.723	16.326	7.629
FGMG_005468	19.809	28.22	16.302	9.848	15.356	32.652	33.241	36.096	37.633	45.256	56.438	43.073
FGMG_008491	4.745	5.254	5.823	8.947	9.903	8.557	9.249	8.841	8.101	7.945	8.926	8.083
FGMG_002591	22.404	23.084	24.367	23.846	35.495	24.159	28.172	32.514	23.324	29.516	26.115	27.47
FGMG_010767	611.018	751.518	683.082	4397.99	4448.77	4392.12	4383.56	4067.73	4443.87	3866.86	3540.65	3142.32
FGMG_008272	0.48	0.697	0.812	1.588	0	1.463	2.971	8.68	3.252	9.575	20.484	10.721
FGMG_004418	38.035	47.489	42.236	40.559	46.467	47.607	45.289	40.577	43.205	32.801	44.619	30.36
FGMG_010101	27.482	30.579	29.429	39.337	44.766	43.627	34.003	38.492	42.237	32.149	39.082	32.935
FGMG_011423	1623.8	1518.57	1368.77	1533.03	2112.05	1624.13	2437.31	2626.28	1916.08	2109.66	1596.95	2018.21
FGMG_007590	15.063	15.672	16.762	24.351	21.119	22.052	21.094	19.439	21.017	19.489	18.356	19.283
FGMG_008846	0	0	0	0	0	0	0	0	0	0	0	0
FGMG_008795	112.176	117.151	117.322	174.007	175.026	154.953	138.888	131.655	138.941	121.05	107.591	115.378
FGMG_005500	24.42	25.73	23.1	20.758	36.735	44.69	41.486	38.361	22.547	85.867	65.583	146.841
FGMG_000780	0	0	0	0	0	0	0	0	0	0	0	0
FGMG_005958	0.156	0.463	0.158	0	0	0.356	0.152	0.087	0.176	0	0.334	0.278
FGMG_010045	34.516	41.024	31.974	27.979	44.54	29.259	23.012	20.986	20.419	19.888	26.249	21.981
FGMG_001559	32.874	29.335	31.517	53.204	56.453	57.674	47.869	46.695	50.831	40.632	46.621	35.25
FGMG_009249	3.212	3.115	3.771	2.709	4.033	4.117	2.401	3.251	3.235	2.971	2.987	2.633
FGMG_011136	0.086	0.043	0.109	1.069	0.353	0.984	0.421	1.204	0.729	1.234	0.77	0.289
FGMG_005578	927.622	1035.86	1071.55	0.546	4.061	2.073	1.854	1.753	1.49	1.522	1.946	1.768
FGMG_010429	0	0	0	0	0	0	0	0	0	0	0	0
FGMG_006186	7.087	9.956	8.816	9.243	7.411	6.766	6.292	5.856	5.138	5.194	7.476	6.099
FGMG_007248	0.807	0.932	1.363	1.112	0	5.376	11.166	24.62	20.107	30.378	109.834	22.516
FGMG_004037	15.067	13.328	10.98	15.477	16.09	23.928	26.992	21.8	23.638	21.979	30.746	23.879
FGMG_012427	1.08	1.215	1.095	0	1.611	0.561	1.199	0.686	0.554	0.781	1.754	0.657
FGMG_006029	0	0	0	0	0	0	0	0	0	0	0	0
FGMG_005158	0.195	0.322	0.296	0	0	0	0	0.091	0	0	0.116	0.145
FGMG_009526	0.962	0.857	1.072	1.59	0	0	0	0.269	0	0.306	0	0.429
FGMG_002011	32.749	35.763	35.358	35.494	29.503	32.299	27.62	25.149	27.394	24.242	23.356	23.446
FGMG_006714	54.811	51.384	57.782	71.196	76.849	69.458	81.347	78.434	76.501	82.791	74.517	85.155
FGMG_011690	69.146	68.766	71.696	85.883	72.525	74.062	73.195	84.247	80.633	82.906	81.633	75.475
FGMG_010073	8.117	7.452	7.966	328.182	74.457	219.961	110.625	67.845	29.348	91.076	9.23	97.998
FGMG_008710	1.797	1.609	1.619	5.657	6.082	8.468	14.9	10.2	12.065	9.434	20.687	17.312
FGMG_009744	6.031	6.289	7.055	14.161	7.612	14.266	6.971	4.089	5.235	3.633	5.867	5.098
FGMG_002383	0.213	0.14	0.408	1.564	5.044	12.423	11.548	28.681	13.474	36.408	90.339	29.452
FGMG_009195	78.468	84.475	80.655	144.736	156.376	156.897	136.575	131.325	174.238	131.703	130.693	117.998
FGMG_001569	1275.35	1130.65	1255.63	19.062	22.7	20.829	40.026	46.163	43.637	30.941	48.995	35.279
FGMG_008546	40.386	48.364	40.606	26.734	25.236	22.671	17.975	18.479	20.765	15.682	16.114	13.732
FGMG_004047	0.158	0.188	0.256	14.636	0	27.442	55.733	61.405	61.175	65.068	18.19	58.569
FGMG_001578	0	0	0	0	0	0	0	0	0	0	0	0
FGMG_011607	0	0	0	0	0	0	0	0	0	0	0	0
FGMG_011655	79.008	83.819	86.671	56.527	42.777	48.037	32.191	32.72	31.498	24.725	31.557	33.38
FGMG_002884	209.122	199.906	196.031	390.966	461.887	403.316	393.549	373.523	348.901	329.128	286.889	329.732
FGMG_000869	39.964	42.404	39.433	38.897	50.761	47.114	31.318	29.361	34.726	20.504	20.501	19.566
FGMG_009329	67.962	66.312	63.966	86.135	102.341	92.853	99.025	96.888	98.055	88.213	92.758	82.597
FGMG_011292	136.79	127.916	146.349	113.008	99.873	122.198	139.904	120.474	133.025	100.256	100.604	85.416
FGMG_011019	59.658	65.999	60.474	6.135	2.865	2.244	3.198	2.623	4.679	8.124	3.9	9.452
FGMG_000779	16.621	16.987	16.563	29.954	32.44	26.55	29.855	27.766	31.315	22.974	19.395	19.832
FGMG_009186	2.245	3.031	2.586	3.375	0	1.166	1.495	0.856	0.576	2.597	0.365	2.278
FGMG_009072	21.94	18.338	23.89	9.416	5.339	8.982	23.838	21.145	14.381	36.664	28.106	37.045
FGMG_009724	1478.33	1598.05	1318.56	2.397	2.973	2.898	6.018	9.116	4.294	7.033	11.657	8.899
FGMG_005157	0.178	0.106	0.145	0	0	0.408	0	0.1	0	0.114	0.383	0
FGMG_009175	1.425	1.998	2.046	0	1.948	1.356	0.58	0	0.67	0	0.424	0
FGMG_007364	13.758	13.582	13.439	7.953	16.1	15.382	7.799	8.657	8.575	7.222	6.807	7.988
FGMG_011858	10.624	11.005	9.85	8.997	5.952	9.47	8.225	6.734	6.724	5.193	8.705	4.743
FGMG_005988	22.688	21.807	25.006	26.124	30.954	33.668	28.1	29.064	28.072	24.531	23.851	22.845
FGMG_005728	3.703	6.03	4.923	2.676	0.332	3.928	6.225	10.913	3.653	3.154	16.487	8.31
FGMG_008725	0.48	0.136	0.348	0	0	0	0	0.767	0	0.218	0.245	0.918
FGMG_010823	13.021	15.021	13.125	2.412	1.197	1.666	1.781	1.937	1.44	1.74	1.825	1.14
FGMG_000942	0.28	0.43	0.255	0.231	0.23	0.48	0.068	0.196	0.158	0.267	0.6	0.25
FGMG_002747	138.839	124.454	151.843	0.367	0.364	0.634	0.759	0.62	1.628	0.635	0.714	0.892
FGMG_001342	0	0	0	0	0	0	0	0	0	0	0	0
FGMG_004387	30.545	33.324	34.713	30.959	31.226	31.554	35.377	30.841	32.903	32.371	29.511	36.383
FGMG_006043	31.212	29.652	31.824	55.88	45.428	48.548	76.429	70.658	60.133	95.563	95.095	109.385
FGMG_000326	27.67	33.152	34.096	7.398	7.342	4.259	1.457	2.293	1.262	0.949	2.132	0.666
FGMG_009803	0.058	0.203	0.148	0	0.48	0	0.143	0	0	0	0	0
FGMG_004877	5.94	5.533	5.594	1.743	4.037	6.824	3.948	5.206	3.569	5.367	3.392	3.452
FGMG_000714	83.247	88.522	95.302	70.083	59.485	52.326	56.814	55.298	62.682	56.576	61.819	57.734
FGMG_008397	13.611	9.384	13.934	6.684	4.422	9.235	11.187	10.922	5.322	74.305	61.003	96.653
FGMG_001678	0	0.098	0.1	0	0	0.282	0.12	0.069	0	0	0	0.33
FGMG_010015	0.284	0.281	0.384	0	0	0	0	0.264	1.067	0	0.676	0
FGMG_005595	10.892	10.461	11.619	8.083	12.032	11.788	8.224	7.515	10.42	10.282	14.463	10.428
FGMG_002116	0	0	0	0	0	0	0	0	0	0	0	0
FGMG_000151	0.304	0.212	0.537	34.449	59.501	27.913	8.855	2.266	18.807	13.973	0.604	1.559
FGMG_004252	121.527	136.678	110.907	24.317	47.901	29.082	22.404	25.336	22.662	25.837	26.281	20.676
FGMG_011051	11.122	11.808	12.173	13.82	17.226	13.621	15.033	15.81	16.907	16.797	15.373	17.701
FGMG_003614	17.315	26.484	20.634	2.609	1.898	2.283	3.185	4.057	5.282	3.781	5.526	4.226
FGMG_010941	7.86	8.52	8.157	10.529	11.723	7.806	7.965	10.505	8.412	6.078	5.44	5.478
FGMG_010781	88.291	79.642	76.525	95.628	86.716	104.782	85.545	75.989	84.011	59.321	54.764	57.575
FGMG_004294	29.98	32.699	30.089	33.314	25.585	29.617	22.931	21.447	23.13	19.619	22.355	20.415
FGMG_011492	38.752	38.644	40.075	20.986	20.502	19.379	19.302	24.188	23.226	23.181	24.326	24.339
FGMG_009837	0.59	0.09	0.184	0.75	3.227	2.073	1.034	0.93	1.366	1.203	2.055	1.418
FGMG_000646	32.768	23.164	24.005	8.511	22.382	15.581	13.198	15.394	12.197	9.907	10.395	12.984
FGMG_007352	68.788	59.611	66.994	29.746	30.502	39.041	30.164	30.838	32.817	32.813	40.507	33.732
FGMG_010886	12.037	12.562	13.354	13.641	13.878	12.512	10.835	11.49	10.639	9.925	8.846	8.79
FGMG_011571	18.347	16.414	20.617	18.126	20.557	17.632	19.448	17.132	17.671	17.864	15.032	19.776
FGMG_000201	37.644	35.612	36.551	29.569	24.61	29.979	34.37	29.343	29.779	28.812	24.328	32.449
FGMG_011448	0	0	0	0	0	0	0	0	0	0	0	0
FGMG_006739	45.061	17.186	31.263	9.16	9.09	4.218	12.625	22.192	20.836	42.297	60.057	65.951
FGMG_004917	83.655	100.908	69.047	41.541	60.491	52.714	80.42	132.115	95.985	114.069	126.686	96.801
FGMG_009303	2.004	1.218	1.497	2.325	2.883	0.803	2.575	2.554	1.586	3.802	1.759	2.04
FGMG_007289	0.922	1.054	0.503	0	0	0	1.732	1.19	1.601	1.805	2.789	0.317
FGMG_011681	32.232	31.74	34.421	85.491	97.563	83.662	85.431	76.587	72.926	43.863	48.046	48.474
FGMG_004117	7.083	7.927	6.799	4.526	2.807	7.816	4.512	5.26	6.37	7.946	8.316	6.568
FGMG_007892	0.225	0.446	0.431	0.414	0	0	0.122	0	0	0	0	0.112
FGMG_012324	0.046	0.023	0.023	0	0.378	0.263	0.113	0.064	0	0.293	0.082	0.103
FGMG_001158	0.106	0.21	0.108	0.351	0.348	0.485	0.104	0.119	0.12	0.135	0.228	0
FGMG_011635	2519.76	2178.68	2431.01	1475.19	1927.09	1558.36	992.154	950.782	1017.8	669.709	842.263	914.612
FGMG_010436	240.623	205.852	244.662	168.969	161.467	155.173	193.206	159.339	133.739	254.123	317.46	327.536
FGMG_008740	0.022	0.11	0	0	0	0	0	0	0	0	0	0
FGMG_012223	0.25	0.707	0.724	1.18	0.586	0	0.174	1.297	0.201	0.795	3.189	0.797
FGMG_011156	320.752	370.171	337.369	590.458	641.695	616.573	535.94	554.428	546.394	433.877	406.854	368.978
FGMG_009621	80.821	83.001	80.091	101.924	129.357	128.279	117.648	117.785	122.908	103.813	95.839	99.463
FGMG_002559	0.798	0.452	0.347	0	0	0	0.557	0	0	0	0.815	0.509
FGMG_003391	8.198	10.976	9.854	13.726	18.445	16.198	11.487	15.322	13.562	12.599	11.93	9.42
FGMG_004143	0	0	0.063	0	0	0	0	0	0	0	0	0
FGMG_009204	0.387	0.316	0.392	0	1.121	0.26	0.222	0.318	0.257	0.072	0.244	0.102
FGMG_007722	10.873	10.473	11.121	9.177	12.857	14.17	7.015	6.478	4.605	5.089	5.367	5.684
FGMG_011912	2.565	2.558	3.014	219.088	157.037	188.488	188.139	180.019	153.913	337.52	271.852	274.532
FGMG_007591	13.366	13.134	12.983	13.486	15.966	12.585	14.256	14.477	14.693	13.657	14.217	15.268
FGMG_009510	40.985	43.514	40.041	22.164	23.566	34.449	28.056	35.19	23.228	23.607	21.217	26.289
FGMG_004174	12.534	14.136	10.668	43.717	87.633	51.338	21.176	15.518	21.778	33.981	21.545	29.745
FGMG_002194	9.663	11.212	10.023	9.315	15.252	15.121	14.032	10.785	14.462	9.32	11.074	10.06
FGMG_009265	39.122	49.878	39.548	22.752	22.871	28.984	25.745	32.114	32.161	26.89	38.193	25.21
FGMG_003583	0.153	0.091	0.264	0	0	0	0.15	0.043	0.086	0	0.055	0.137
FGMG_011221	23.619	11.648	17.27	5.785	6.1	9.991	31.504	58.243	45.154	33.114	122.312	34.266
FGMG_012186	19.003	18.499	18.406	15.738	9.255	12.08	5.337	13.4	15.116	12.673	21.545	8.184
FGMG_002216	1401.82	1223.25	1406.05	3.295	4.905	3.699	1.825	2.646	2.108	2.14	2.404	2.669
FGMG_008513	0.041	0	0	0	0	0	0.4	0.114	0.462	0	0.146	0
FGMG_009282	2.031	2.951	2.623	2.888	4.836	3.865	2.506	2.868	2.648	2.674	2.614	1.852
FGMG_006601	16.655	16.489	16.923	4.611	14.382	8.191	7.004	8.574	11.463	8.999	15.093	8.715
FGMG_007908	10.527	10.239	12.543	6.106	4.545	7.382	5.411	4.645	3.125	6.756	3.63	5.358
FGMG_010935	0.486	0.576	0.579	0.245	0.182	0.085	0.272	0.787	0.544	0.59	2.61	1.158
FGMG_005530	11.348	10.809	12.956	22.268	34.322	33.383	20.99	14.895	16.328	12.58	15.976	17.269
FGMG_012291	0	0	0	0	0	0	0	0	0	0	0	0
FGMG_001925	0	0.065	0.022	1.443	1.074	0.498	0.213	0.427	0.123	0.763	0.39	0.779
FGMG_011032	1.216	0.946	0.352	0	0	0.992	1.272	0.728	1.469	0	0.621	0
FGMG_007551	101.995	139.507	123.506	51.75	29.069	31.027	16.727	16.834	15.992	15.405	15.407	13.445
FGMG_005391	0.029	0.116	0.149	0	0.964	0	0.574	0.411	0	1.589	0.945	0.393
FGMG_003143	5.273	4.889	5.6	8.303	5.493	2.868	3.679	6.316	4.722	4.793	5.982	5.231
FGMG_002276	95.444	102.457	100.542	50.739	53.357	50.221	79.107	86.105	78.036	118.654	91.887	129.568
FGMG_000220	7.557	7.465	6.742	4.28	3.717	4.805	3.398	3.572	4.929	4.118	3.007	3.323
FGMG_011061	29.703	37.74	33.578	49.786	62.879	42.207	48.125	56.994	62.931	35.05	32.284	32.384
FGMG_010520	54.028	51.238	53.25	61.708	65.177	65.418	52.874	51.636	57.642	44.552	43.251	40.169
FGMG_004795	0.027	0	0	0	0	0	0	0.307	0.31	0.175	0.098	0
FGMG_003919	609.893	370.927	489.702	10389.9	7538.54	9649.84	9624.59	8544.94	8490.48	4553.78	2961.09	4768.34
FGMG_007692	3.64	4.634	3.832	2.646	1.313	0.914	4.005	5.813	2.934	2.736	6.076	4.643
FGMG_012364	0.575	0.569	1.383	47.495	35.349	31.168	8.417	5.018	8.508	4.341	3.85	4.809
FGMG_010390	143.577	132.176	137.261	120.733	130.641	116.384	95.093	78.978	90.304	59.32	52.194	53.778
FGMG_004110	312.428	424.998	375.595	0.941	1.557	1.517	12.419	13.366	13.598	6.279	10.513	4.829
FGMG_000758	17.912	20.056	19.402	17.882	21.702	18.446	14.168	15.685	15.46	12.46	13.711	12.168
FGMG_010953	0	0	0	0	0	0	0	0	0	0	0	0
FGMG_004723	3.483	4.728	4.295	6.531	4.713	6.152	6.839	11.641	9.116	13.707	23.741	8.015
FGMG_002271	18.023	16.603	15.907	12.579	10.923	15.025	12.152	14.396	11.535	11.294	12.292	11.038
FGMG_004056	148.189	78.291	139.31	801.237	621.45	867.187	2292.2	1901.68	1133.04	2620.72	3069.9	3317.67
FGMG_000770	9.254	9.979	9.699	8.634	7.416	8.144	7.636	9.588	9.36	8.091	8.619	6.68
FGMG_010915	99.325	102.897	102.277	81.488	73.039	76.692	63.71	67.615	67.638	81.635	80.315	84.918
FGMG_003882	0	0.12	0	0	0	0	0.296	0.085	0	0.096	0	0
FGMG_002137	11.792	10.242	12.814	2.08	2.58	2.514	20.115	16.257	5.322	15.904	42.14	32.706
FGMG_007204	2.079	1.92	2.047	0	0	0.228	5.271	3.911	1.692	22.066	19.789	25.254
FGMG_000288	24.867	27.743	26.655	35.043	31.751	35.784	27.788	26.719	28.463	22.67	19.952	22.694
FGMG_001914	42.182	39.201	41.254	45.12	31.421	34.996	72.011	87.773	69.145	67.47	72.89	47.02
FGMG_001831	9.304	9.82	8.661	2.408	3.717	4.435	5.61	7.326	4.564	17.089	14.515	17.986
FGMG_006749	22.08	23.743	24.022	16.915	16.395	23.369	23.121	22.474	20.401	15.212	17.771	16.038
FGMG_002469	0.996	0.693	0.819	2.226	1.326	0.308	3.025	3.462	5.621	2.827	12.704	2.525
FGMG_006051	10.431	9.003	12.065	0	4.388	3.055	1.306	1.869	1.509	0.425	0	1.194
FGMG_009087	0.674	0.334	0.684	0	0	0	0.823	0.471	0	6.436	2.41	9.032
FGMG_007938	38.847	39.217	37.595	46.338	44.379	42.989	37.796	39.708	41.09	34.47	37.735	36.588
FGMG_007205	7.733	7.109	6.369	1.142	1.133	1.577	0.674	6.175	2.921	2.416	14.929	4.161
FGMG_002471	10.244	15.704	13.088	0.938	1.862	1.62	1.801	1.665	2.081	1.535	3.955	2.66
FGMG_003349	4.931	6.625	6.173	3.945	2.051	3.374	3.884	3.334	4.423	3.976	2.923	3.449
FGMG_011454	35.705	35.908	36.384	100.461	75.735	93.067	78.435	76.084	98.583	72.97	76.928	56.772
FGMG_002080	9.189	10.908	9.939	22.09	16.019	18.781	17.767	15.682	14.495	13.404	10.762	13.672
FGMG_000143	0.068	0	0.069	0	0	0	0.332	0.19	0	0.216	0	0
FGMG_003172	62.304	69.091	75.626	63.515	57.967	68.2	36.159	33.543	32.732	34.318	31.228	39.763
FGMG_005604	40.136	38.553	41.646	7.547	5.761	12.031	15.947	15.406	13.47	20.888	39.027	19.907
FGMG_006211	0.124	0.213	0.158	0.178	0.088	0.246	3.469	13.565	10.231	6.625	25.039	3.411
FGMG_004345	88.576	95.235	100.842	172.973	131.732	151.822	156.076	172.767	162.274	198.557	176.272	168.99
FGMG_003688	1039.83	1148.16	1168.58	127.049	102.806	124.673	106.964	126.241	114.352	126.506	211.74	128.799
FGMG_009737	0.653	0.678	1.167	654.726	918.693	619.612	183.354	70.678	191.986	75.108	20.233	37.494
FGMG_009730	144.365	145.273	141.847	422.657	407.739	367.893	289.094	242.856	311.2	207.455	216.942	207.038
FGMG_000172	13.808	12.404	14.343	0	0	0	3.33	3.216	4.808	2.847	4.721	4.185
FGMG_006068	31.881	32.583	31.179	41.273	44.339	38.45	34.67	36.738	31.654	33.731	33.557	29.649
FGMG_011399	1.205	0.374	1.203	2.973	1.475	1.232	0.966	0.603	0.71	0.4	0.578	0.321
FGMG_003346	86.523	81.116	87.042	214.028	199.846	192.139	168.574	161.499	168.859	123.017	130.59	121.672
FGMG_000418	216.395	211.384	208.367	408.497	412.293	358.112	330.344	311.756	323.828	265.695	242.731	243.845
FGMG_005821	47.582	39.262	44.629	28.118	26.635	18.982	57.946	51.741	49.498	74.88	64.646	98.006
FGMG_009050	187.473	200.75	185.681	297.534	261.408	265.096	269.516	290.059	262.533	289.877	236.975	335.922
FGMG_009787	0	0	0.056	0	0	0	0	0	0	0	0	0
FGMG_002988	110.686	112.812	108.891	170.535	189.744	159.847	163.319	135.683	142.826	120.088	110.585	104.493
FGMG_002053	43.979	36.744	42.615	67.965	69.991	73.967	60.033	65.244	66.508	55.268	55.022	43.973
FGMG_003733	0.033	0.097	0.033	0	0	0.374	0	0.092	0.185	0	0.117	0
FGMG_008753	10.267	12.232	11.097	13.537	13.299	12.717	10.435	9.473	10.346	8.1	7.637	8.114
FGMG_011540	76.058	79.839	81.041	46.715	51.811	51.252	41.393	45.147	38.442	38.596	36.47	49.117
FGMG_001098	3.171	3.453	3.366	3.111	3.487	2.825	2.246	2.181	2.064	1.552	2.142	1.726
FGMG_003633	6.576	7.312	8.512	8.363	3.32	8.088	14.821	16.398	19.405	13.195	18.077	16.258
FGMG_008536	5.54	4.855	5.948	6.574	4.204	5.55	7.163	8.939	7.677	8.657	9.252	7.573
FGMG_007932	12.658	15.804	15.434	12.848	11.885	11.884	10.034	11.3	11.442	10.139	9.649	8.525
FGMG_007282	0.323	0.08	0.082	0	0.663	0	0.395	0.564	0.684	0.643	0.866	1.082
FGMG_006982	0.636	0.484	0.991	0	1.604	0	0.955	1.503	1.93	0.622	1.048	1.091
FGMG_010478	10.379	10.142	10.236	7.662	6.403	6.964	8.099	7.327	6.949	5.935	6.058	4.627
FGMG_010855	12.236	13.74	14.021	1.912	1.518	1.321	5.873	5.042	5.741	2.207	3.389	3.201
FGMG_001476	44.349	53.858	49.152	36.828	34.42	36.357	30.497	32.415	33.175	31.873	29.468	30.373
FGMG_008944	9.294	9.35	11.474	1.564	0.913	1.208	0.788	0.824	0.534	0.903	0.895	0.894
FGMG_003889	0.595	0.393	0.603	80.876	68.328	86.067	58.105	57.453	42.885	71.916	64.257	66.101
FGMG_009750	0	0.04	0	14.848	7.367	0.932	3.788	0.57	4.606	1.299	0.584	2.005
FGMG_010733	322.939	324.425	310.707	463.187	469.168	410.559	353.071	333.931	361.274	266.862	273.945	252.023
FGMG_007577	9.548	9.782	9.003	11.38	11.293	10.397	12.36	9.928	12.024	8.829	6.903	7.136
FGMG_006924	22.411	18.008	20.805	48.231	32.659	39.196	59.328	43.927	41.045	76.093	74.08	91.769
FGMG_006742	11.977	13.72	12.661	2.829	2.807	1.954	5.013	5.26	4.826	16.872	8.56	11.457
FGMG_004068	8.741	6.394	7.83	5.656	4.742	4.345	17.872	14.431	9.234	29.242	46.837	39.377
FGMG_011687	6.037	3.695	3.004	1.815	0	0	1.072	1.84	0.619	1.047	0.784	2.94
FGMG_003989	0.051	0	0.103	0	0	0	0	0	0	0	0.912	0
FGMG_001906	0	0	0.035	0	0	0.397	0	0	0	0.221	0.248	0
FGMG_003774	6.716	5.914	9.568	61.289	52.867	41.849	20.957	6.415	26.141	23.222	7.745	6.428
FGMG_009949	0.214	0.325	0.145	0	0	0	0.07	0.12	0	0.091	0.153	0.064
FGMG_004641	46.488	59.749	46.558	25.204	35.907	29.908	55.094	65.8	70.245	62.68	77.322	56.091
FGMG_010170	166.089	162.037	182.946	173.668	150.728	151.758	173.182	152.473	157.352	152.569	155.191	163.939
FGMG_002394	161.024	141.051	151.568	15.388	13.089	7.593	50.97	37.902	31.879	82.478	82.443	102.388
FGMG_009710	0	0.1	0	0	0	0	0	0	0	0.16	0	0
FGMG_005129	237.563	269.478	257.197	162.681	50.725	311.74	320.4	247.164	332.903	195.647	108.037	269.205
FGMG_000821	133.435	127.711	120.519	116.615	100.214	115.436	129.251	120.707	124.293	117.274	136.948	101.276
FGMG_003696	2.442	2.094	2.456	1.908	2.84	2.636	2.817	1.773	2.387	5.261	3.23	4.721
FGMG_003267	16.856	20.11	19.399	23.723	17.302	17.967	16.884	17.827	18.334	14.353	14.086	14.045
FGMG_000114	0	0.113	0	0	0	0	0.278	0	0	0	0.204	0.255
FGMG_006246	0.322	0.318	0.543	4.432	0	1.225	0.524	0.599	0.907	0.341	0.575	0.718
FGMG_005626	20.951	24.758	18.257	15.893	15.54	15.822	24.161	28.049	20.735	31.029	29.857	27.64
FGMG_002800	0.318	0.12	0.37	2.009	2.761	2.349	7.44	9.561	6.117	36.425	134.956	60.129
FGMG_012346	14.81	16.54	14.693	6.719	7.038	6.446	7.387	9.401	7.769	9.121	9.763	8.264
FGMG_006492	0.094	0	0.095	0	0	0	0	0	0	0	0	0
FGMG_010068	0.74	0.789	1.009	131.215	31.736	78.296	42.228	22.02	9.949	36.467	3.05	37.46
FGMG_007462	0.989	1.25	1.245	1.128	0.56	0.39	0.666	0.763	0.385	0.651	0.61	0.609
FGMG_011039	0	0	0	0	0	0	0	0	0	0	0	0
FGMG_003459	0.224	0.148	0.038	0	0	0.426	0.728	0.208	0	0.237	0.533	0.166
FGMG_012231	10.95	10.744	10.274	21.014	28.339	56.947	25.781	22.678	24.452	82.727	91.425	92.234
FGMG_011613	29.733	25.909	30.518	50.345	33.935	38.386	36.473	32.915	34.842	28.602	27.513	26.545
FGMG_009012	76.367	94.492	81.897	276.698	295.934	287.451	281.273	261.127	288.376	238.036	225.471	214.6
FGMG_001419	89.468	101.33	105.143	7.334	6.286	6.218	5.219	4.621	4.209	4.297	6.341	4.591
FGMG_008860	166.062	154.757	154.116	257.26	231.286	253.931	239.803	255.82	252.668	217.062	218.732	189.424
FGMG_000680	75.795	69.111	76.412	138.819	135.905	144.056	182.577	168.145	132.116	198.821	218.521	227.242
FGMG_002971	16.502	18.314	17.996	24.127	22.496	24.267	18.52	20.548	21.802	18.671	16.562	15.964
FGMG_008872	11.858	11.829	11.476	13.317	14.683	16.865	20.322	24.135	18.428	27.33	23.348	32.36
FGMG_005941	0.053	0	0.027	0.437	0.868	0.302	0.258	0.222	0	0.336	0.189	0.59
FGMG_001642	45.814	62.873	56.232	29.398	32.054	38.86	31.623	29.14	28.235	26.186	25.888	30.77
FGMG_003450	331.871	379.983	317.861	185.076	285.81	275.088	192.553	179.088	176.678	175.045	151.704	188.935
FGMG_002655	18.006	12.615	16.334	2.29	2.272	6.327	6.087	5.806	6.511	7.637	6.435	5.977
FGMG_006802	0.031	0.03	0	0	0	0	0.075	0	0	0	0.109	0
FGMG_005370	6.091	4.68	5.829	5.281	1.747	6.567	6.447	5.416	6.968	10.093	10.807	8.461
FGMG_001970	5.108	5.557	4.292	4.817	8.285	5.989	5.122	5.102	5.588	4.14	5.345	5.809
FGMG_009695	0.659	0.869	1.558	0	0	0	1.072	0	0	0	0	0.98
FGMG_006290	0	0	0	0	0	0	0	0	0	0	0	0
FGMG_003750	1.726	1.498	1.772	0.927	0.552	1.28	1.861	3.258	2.719	5.669	5.127	4.453
FGMG_011286	16.956	21.001	15.539	14.432	16.675	17.343	30.538	34.118	30.085	29.554	44.612	28.29
FGMG_009141	5.905	6.134	6.557	13.808	9.56	8.651	9.674	8.468	10.848	7.909	7.635	8.584
FGMG_008233	0.115	0.068	0.07	0	0.378	0.263	0.113	0.064	0.13	0	0	0
FGMG_008132	0.323	0.213	0.437	0	0	3.691	0	0.301	0	0.343	1.54	0
FGMG_007767	21.935	18.2	23.1	68.605	60.194	55.794	46.562	46.742	56.613	48.868	73.235	44.229
FGMG_011084	0.411	0.599	0.417	2.145	2.484	4.693	1.69	1.632	0.976	2.064	1.546	1.545
FGMG_000916	7.302	6.003	6.533	0.197	0.195	0	0.233	0.3	0.202	0.682	0.383	0.585
FGMG_005927	1.44	1.799	1.775	1.832	1.091	1.012	1.623	1.362	1	0.916	0.95	1.088
FGMG_000486	0.304	0.338	0.25	0.314	0	0.434	0.093	0.159	0.107	0.06	0.203	0.085
FGMG_009296	7.296	11.909	6.397	0	0	0	1.926	2.755	3.337	2.195	3.171	1.32
FGMG_011899	5.913	4.359	6.231	1.055	2.792	3.401	4.882	5.409	5.279	5.48	9.121	6.551
FGMG_002541	0.068	0.201	0.034	0	0	0	0.497	0.19	0	0.432	1.212	0.454
FGMG_010756	233.887	187.721	195.839	138.101	116.488	123.336	169.859	157.232	111.745	165.878	150.108	183.508
FGMG_002070	0	0	0.023	0	0	0	0	0.506	0	1.512	4.045	3.638
FGMG_007531	0.017	0	0	0	0	0.19	0.081	0.047	0	0.106	0.059	0.074
FGMG_010611	1051.04	1074.2	1062.36	1146.73	1035.18	1028.51	1071.27	924.448	949.159	848.016	897.128	918.871
FGMG_001271	10.435	11.6	12.454	11.114	7.805	10.158	6.616	7.803	8.284	9.738	9.424	8.264
FGMG_001372	79.873	68.682	74	62.627	39.952	40.172	67.384	60.642	53.422	79.872	70.973	94.693
FGMG_007117	7.574	7.626	8.821	3.197	4.23	1.472	4.249	3.062	2.545	3.691	5.989	5.755
FGMG_003861	0	0.023	0.023	1.143	0.378	0.263	1.913	2.189	1.17	2.345	5.105	2.982
FGMG_004718	1.449	1.021	1.313	5.807	10.084	7.521	14.793	17.79	13.622	21.438	53.581	19.207
FGMG_001057	45.726	43.715	50.04	23.815	30.905	35.855	53.207	62.55	46.464	120.486	103.813	142.371
FGMG_010831	4.217	4.093	3.572	7.798	11.38	12.992	9.89	15.197	19.565	11.915	24.292	9.661
FGMG_007872	0.045	0	0	0	0	0	0.222	0.064	0	0.072	0	0
FGMG_000233	3.419	2.62	2.907	2.735	3.619	0.63	1.346	1.849	2.488	2.806	3.35	3.2
FGMG_009633	158.959	137.116	150.326	884.355	917.189	743.362	259.972	173.741	236.117	120.08	68.482	94.386
FGMG_005683	13.978	14.46	12.939	0.692	0.687	0	0.817	0.468	0.472	1.065	1.645	1.681
FGMG_004643	143.397	137.717	143.443	128.637	141.97	143.672	158.724	172.119	181.722	175.332	163.454	137.631
FGMG_000860	16.32	17.078	16.763	25.134	33.087	41.457	17.574	24.017	26.778	27.436	41.024	27.284
FGMG_005973	59.603	64.042	63.485	70.896	69.809	87.318	77.267	80.076	75.76	89.774	98.006	90.072
FGMG_004902	15.049	25.4	11.323	1.644	2.175	1.514	14.406	25.566	11.78	25.306	33.286	20.715
FGMG_011110	17.293	21.893	18.616	12.178	8.789	9.177	8.665	8.701	9.16	7.988	7.299	6.053
FGMG_005247	2.335	3.188	3.306	5.325	3.963	6.437	2.949	1.35	3.407	3.202	3.884	1.977
FGMG_003384	107.493	110.715	105.919	171.51	182.062	167.709	186.06	181.48	198.312	149.424	152.067	121.667
FGMG_009613	0.541	0.223	0.64	0	0	0	0	0	0.254	0	0.322	0
FGMG_006973	4.522	7.539	6.915	1.312	1.301	0.906	1.162	0.443	0.895	2.271	3.685	1.771
FGMG_003661	0.831	0.84	0.968	0.585	0	0	0.432	0.988	0.997	1.069	2.401	1.342
FGMG_001934	24.793	26.342	25.647	22.795	24.208	20.995	19.607	17.575	18.557	15.312	13.485	13.929
FGMG_004434	4.818	6.748	6.314	8.258	4.82	3.355	5.165	6.076	4.806	5.327	5.25	5.508
FGMG_003027	17.324	18.751	18.079	21.095	27.912	23.639	21.738	19.968	24.952	19.301	18.239	18.732
FGMG_009113	224.625	216.187	215.49	92.794	111.269	137.549	153.312	148.843	149.736	143.761	127.659	148.501
FGMG_000615	5.73	4.981	5.686	3.704	3.675	3.602	3.138	2.735	2.993	2.85	2.318	3.119
FGMG_010837	5.349	4.852	4.558	17.263	5.594	12.411	16.441	11.85	14.786	8.473	10.356	11.415
FGMG_005008	37.821	23.918	39.005	473.131	472.548	583.041	553.86	553.496	507.142	475.155	578.888	379.296
FGMG_009206	45.495	56.077	51.808	49.807	48.12	49.866	40.828	46.1	44.546	42.976	43.064	36.553
FGMG_008720	13.563	14.881	14.881	26.806	25.164	20.519	20.115	19.9	18.788	15.891	15.582	13.889
FGMG_008657	7.256	11.631	11.647	2.333	5.209	4.432	2.354	3.451	2.455	1.983	4.413	2.52
FGMG_012029	0.353	0.175	0.179	0	0	0	0	0	0.497	0.28	0.63	0
FGMG_003312	13.199	17.907	13.181	32.329	27.269	36.848	23.394	25.956	34.196	21.459	31.446	22.258
FGMG_000065	0.072	0.036	0	9.528	0	22.214	2.814	1.611	0.813	0	0	0.482
FGMG_004916	0.53	0.767	0.579	12.135	12.711	7.917	12.743	9.914	11.731	9.598	9.326	11.649
FGMG_008817	324.316	378.36	354.237	1731.19	1713.98	1557.33	1492.21	1474.72	1594.54	1351.29	1244.74	1167.33
FGMG_006267	3.488	4.386	3.458	1.263	1.253	0.582	0.622	1.281	1.293	1.296	1.001	0.909
FGMG_002603	16.743	15.949	16.289	18.787	20.953	16.538	20.329	20.795	20.081	17.177	18.651	16.339
FGMG_002299	0	0	0	0	0	0	0	0	0	0	0	0
FGMG_002487	4.928	3.032	3.08	21.754	23.942	35.518	40.537	45.26	40.892	73.816	71.558	63.114
FGMG_010160	16.872	17.425	16.938	25.885	26.573	31.754	29.659	33.419	29.543	28.251	27.397	21.088
FGMG_011892	0.518	0.438	1.577	94.539	3.252	132.875	256.519	292.409	267.609	355.883	81.304	275.405
FGMG_011562	26.157	25.568	26.07	16.895	17.619	19.861	19.761	21.568	20.103	25.816	21.008	27.088
FGMG_011964	0.899	1.216	1.042	1.327	0.659	3.21	9.214	11.96	8.108	23.089	25.28	20.717
FGMG_011325	43.167	60.179	50.182	130.182	154.677	133.682	132.681	132.472	132.263	107.715	95.586	115.615
FGMG_004516	29.561	28.353	28.509	13.003	20.913	22.92	14.038	16.674	17.441	14.579	13.859	13.317
FGMG_004115	1.166	1.878	1.504	4.905	2.434	6.293	2.018	1.481	1.973	1.045	1.06	0.615
FGMG_010665	6.152	6.624	6.801	7.989	14.332	11.038	10.982	11.219	12.896	12.415	13.417	7.633
FGMG_005225	0.132	0.262	0.469	1.093	1.085	0	0.323	0	0	0.421	0.236	0.59
FGMG_012137	26.962	29.898	27.597	4.204	4.589	4.84	14.528	21.673	6.455	18.738	33.47	28.15
FGMG_004543	6631.22	6956.9	6284.03	172.675	136.706	160.503	415.51	446.176	341.163	437.885	405.49	419.603
FGMG_009033	38.727	35.763	36.718	45.228	47.045	51.569	60.998	62.356	55.965	58.607	47.939	51.642
FGMG_011537	694.371	1231.6	900.3	336.76	232.381	191.033	112.969	109.415	114.335	152.973	143.414	166.647
FGMG_010135	28.066	40.357	34.304	29.539	22.508	21.498	19.578	17.564	17.818	15.968	15.696	18.61
FGMG_006348	136.874	96.261	121.308	65.95	53.175	81.623	162.731	151.652	91.887	508.616	533.982	698.913
FGMG_002633	18.125	25.361	19.656	53.65	46.747	53.03	54.237	48.66	50.453	42.129	34.696	43.221
FGMG_001354	82.585	87.944	84.675	83.294	98.528	82.855	83.843	75.633	83.33	75.387	77.419	67.919
FGMG_006397	137.263	238.955	203.846	218.148	144.031	188.14	128.864	98.871	106.654	95.804	88.543	111.545
FGMG_007411	0.799	0.373	0.672	0	0.124	0.086	0.11	0.105	0	0.12	0.323	0.269
FGMG_009345	0	0	0	0	0	0	0	0	0	0	0	0
FGMG_002981	74.294	84.262	81.44	265.675	297.915	280.724	266.01	255.593	273.099	243.283	216.808	212.421
FGMG_012329	0.034	0.101	0	0.562	0.558	0	0	0	0	0.108	0.365	0.304
FGMG_007750	88.767	88.496	95.748	11.198	11.566	13.498	33.751	33.743	23.823	62.704	47.276	59.639
FGMG_005613	0.195	0.337	0.181	0	0.266	0.185	0.238	0.181	0.275	0.361	0.116	0.072
FGMG_003224	109.29	98.547	108.602	130.018	145.814	145.794	136.511	134.419	121.239	109.144	104.138	104.594
FGMG_002703	64.94	75.728	75.698	166.435	209.837	193.188	146.265	186.319	206.675	179.273	170.441	169.806
FGMG_007187	638.188	647.932	601.088	3.26	2.311	7.078	10.18	26.688	21.931	14.069	77.217	14.462
FGMG_002030	8.565	7.862	7.374	8.459	7.665	10.671	9.668	11.252	11.922	11.393	9.301	9.434
FGMG_010515	30.099	30.855	31.754	24.414	24.782	26.436	20.264	20.558	21.541	20.746	19.853	20.062
FGMG_002729	6.953	7.967	7.688	16.103	12.894	15.088	16.011	15.442	18.088	15.537	13.164	13.517
FGMG_005311	29.244	32.952	38.417	0.237	0	0.327	0.84	1.001	0.404	0.547	5.991	0.064
FGMG_002815	0	0	0	0	0	0	0	0	0	0	0	0
FGMG_005499	44.767	51.262	40.088	1.059	0.525	1.097	0.469	0.716	0.542	1.12	0.687	0.858
FGMG_008218	5.424	6.109	5.498	1.3	2.58	0.449	1.727	2.636	1.996	3.501	3.652	3.158
FGMG_004855	655.107	1059.32	641.244	48.089	81.588	36.434	13.287	2.884	25.936	36.413	12.406	6.283
FGMG_001147	4.263	4.612	4.538	3.661	1.427	3.794	2.935	3.404	3.213	2.944	3.222	2.719
FGMG_007697	80.906	114.475	95.712	29.593	20.557	11.243	13.111	13.506	13.632	9.964	11.834	14.382
FGMG_011474	2.449	1.478	1.979	1.265	1.256	2.623	2.056	0.535	1.511	0.974	0.41	1.196
FGMG_004320	0.853	0.509	0.667	0	0.843	0.704	2.309	1.982	2.435	12.62	7.897	11.241
FGMG_001856	25.656	32.98	34.374	6377.3	16172.9	4365.58	10847.1	3107.13	19332.7	2918.37	2131.5	4058.12
FGMG_001745	14.769	17.178	16.619	27.931	25.277	21.964	20.65	21.408	23.856	18.353	16.176	16.885
FGMG_000523	31.402	60.342	42.034	31.615	37.979	37.012	32.535	29.926	28.502	24.139	28.486	26.507
FGMG_003444	89.651	98.437	98.837	55.464	40.987	49.726	39.386	37.5	54.762	28.154	27.804	28.358
FGMG_011785	11.588	11.97	11.961	13.872	10.189	9.356	11.292	11.17	11.517	11.012	11.569	10.234
FGMG_009974	12.171	12.687	13.513	4.259	4.226	8.826	5.66	9.898	10.899	7.784	15.419	8.624
FGMG_007172	4.042	3.621	4.643	4.828	4.287	3.511	2.927	2.964	3.121	2.542	2.472	2.127
FGMG_001224	0	0	0	0	0	0	0	0	0	0	0	0
FGMG_006002	225.871	236.58	234.272	348.454	354.285	339.145	300.132	295.516	312.188	211.4	216.272	218.621
FGMG_011843	5.817	5.515	7.034	4.715	3.431	8.25	14.76	18.913	18.553	21.407	24.662	16.718
FGMG_000291	0.158	0.523	0.339	0.291	0.866	0.603	0.516	0.394	0.298	0.392	0.44	0.079
FGMG_009705	35.089	31.414	31.74	11.38	7.988	7.861	6.641	6.24	5.493	6.035	7.56	4.796
FGMG_012074	1.183	0.586	0.4	0	0	0	0	0	0	0.314	0.352	0.44
FGMG_001993	1183.23	1243.43	1193.13	1249.37	1297.27	1222.97	1133.52	1196.69	1196.06	1196.52	1105.25	998.385
FGMG_012088	0.027	0.054	0.069	1.359	1.124	0.783	0	0.077	0.232	0.087	0	0.061
FGMG_005674	1.278	0.654	0.983	0	0	0	0	0.369	0.497	0	0.472	0.393
FGMG_005050	0	0.076	0	0	0	0	0	0	0	0	0.137	0.171
FGMG_009379	6.035	9.324	7.949	20.549	20.392	21.512	20.085	20.16	21.324	17.078	15.477	15.787
FGMG_006752	22.018	16.986	17.243	19.479	12.081	19.763	107.155	85.605	43.409	105.875	106.84	103.379
FGMG_004578	0.298	0.385	0.348	0	0	0	0	0.192	0	0.291	0	0.102
FGMG_001836	0.683	0.606	0.286	0.389	0	0.269	0.23	0.197	0	1.349	1.431	0.841
FGMG_003932	2.274	2.932	3.163	34.536	36.442	26.877	16.657	13.153	13.276	16.318	9.166	13.928
FGMG_005522	1.683	2.445	1.524	0	0	0	0	0	0	0	0.256	0
FGMG_010316	216.91	204.564	208.724	240.071	266.35	243.09	225.494	215.245	226.41	198.818	191.13	168.692
FGMG_006139	26.92	26.21	28.733	7.361	3.896	5.762	14.638	17.916	13.897	16.994	21.532	12.454
FGMG_001542	25.29	29.605	26.945	13.053	11.469	15.592	12.57	13.767	13.547	11.616	14.49	10.647
FGMG_006400	1.646	1.521	1.669	0	1.801	0	1.072	0.613	0	0	1.177	0
FGMG_005030	0.172	0	0.175	10.686	12.019	3.937	2.315	3.011	2.917	1.234	1.232	2.308
FGMG_003657	5.12	5.069	5.242	6.286	1.663	3.763	2.104	3.258	3.003	4.596	2.627	3.508
FGMG_007836	47.648	43.944	45.649	7.114	9.503	9.262	15.598	17.066	13.351	37.641	44.417	60.211
FGMG_004407	0	0	0	0	0	0	0	0.069	0	0	0	0
FGMG_003207	9.364	13.345	9.061	16.421	2.328	3.241	7.621	5.551	5.603	4.513	6.085	3.8
FGMG_011245	0	0	0	0	0	0	0	0	0	0	0	0
FGMG_005919	2.696	4.144	3.452	1.173	4.656	5.672	1.386	1.983	2.401	1.128	1.268	1.267
FGMG_001605	158.414	84.43	131.299	71.988	73.358	66.571	61.844	71.307	62.068	62.328	56.302	59.983
FGMG_007921	1009.36	923.973	967.876	1166.83	1116.49	1266.08	1226.86	1244.72	1402.45	1355.73	1460.73	1164.15
FGMG_007760	186.79	179.231	176.671	123.815	145.906	160.367	305.456	408.755	288.372	554.717	570.027	569.507
FGMG_006509	0	0	0	0	0	0	0	0	0	0	0	0
FGMG_002896	168.51	130.655	134.563	58.913	82.411	63.251	62.055	78.704	70.719	78.253	96.197	69.184
FGMG_009061	12.932	15.312	14.849	22.436	19.318	20.74	23.583	25.877	29.833	23.107	21.681	24.587
FGMG_003435	11.095	9.23	9.607	20.382	50.565	16.719	42.893	26.054	31.73	15.196	50.389	20.293
FGMG_000292	0.292	0.338	0.346	0.964	0.41	1.047	0.61	0.512	0.564	0.265	0.357	0.669
FGMG_005026	3.896	3.964	3.786	3.554	3.306	3.836	13.843	14.83	8.337	17.265	13.827	33.045
FGMG_002142	18.479	17.955	20.986	0	0	5.862	4.177	3.347	3.861	4.898	4.892	3.819
FGMG_010849	0.723	0.663	0.862	2.989	4.537	1.943	3.895	1.902	3.06	2.436	1.368	3.988
FGMG_003338	2.802	2.774	3.883	3.519	3.492	4.861	10.393	20.024	8.004	9.704	103.438	5.7
FGMG_001990	0	0	0	0	0	0	0	0	0	0	0	0
FGMG_001287	1.331	1.547	1.056	0.957	0	0	0	1.132	0.327	0.368	0.414	0.258
FGMG_009555	14.117	14.293	14.291	23.113	24.642	24.59	23.566	27.952	25.928	24.533	22.986	23.802
FGMG_009982	14.489	15.429	15.52	9.597	8.984	9.631	9.038	8.049	8.773	6.375	8.063	7.284
FGMG_007847	15.833	17.087	16.022	10.888	14.857	15.669	14.739	12.883	14.241	9.689	8.433	11.514
FGMG_000527	0.374	0.925	0.474	0	0	0	0	0.261	0	0.149	0.167	0
FGMG_000436	268.471	259.246	266.11	487.66	488.412	415.47	375.825	358.565	374.696	328.394	319.546	298.938
FGMG_005492	1.82	1.801	2.068	0	2.714	0	2.423	0.77	1.866	2.982	4.729	0.985
FGMG_003877	5.796	6.212	6.935	1.441	3.575	4.977	5.107	3.41	3.441	4.297	3.582	2.14
FGMG_008240	0	0.121	0	0	0	0	0	0	0	0	0	0
FGMG_001023	186.823	215.579	175.376	1.162	5.767	1.606	4.634	6.483	3.767	5.032	7.034	6.904
FGMG_002582	0.36	0.382	0.522	0.851	0	0.588	1.634	1.007	1.597	1.31	1.288	0.689
FGMG_007570	17.024	17.751	17.424	13.889	14.188	11.946	19.264	17.653	15.89	27.561	21.191	35.073
FGMG_002079	0	0	0	0	0	0	0	0	0	0	0	0
FGMG_011016	0.333	0.609	0.546	0	0	0	0	0	0	0	0	0
FGMG_010290	78.491	79.852	89.135	54.739	49.957	50.72	49.347	48.194	54.007	41.028	38.68	38.462
FGMG_005747	0	0.156	0	0	0	0	0	0.439	0	0	0	0
FGMG_004770	4.634	0.264	2.568	3.307	2.188	2.665	65.605	51.053	21.815	243.478	317.137	361.47
FGMG_006765	0	0.018	0.056	0	0	0	0	0.206	0	0	0	0.165
FGMG_002688	0	0	0	0	0	0	0	0	0	0	0	0
FGMG_011616	3752.12	2289.43	2979.72	807.097	625.785	717.801	2646.24	1984.67	1286.95	4109.2	4186.1	4774.92
FGMG_000705	11.044	10.817	10.327	8.788	6.298	8.431	9.229	11.471	7.163	7.045	6.965	4.614
FGMG_006642	24.176	14.809	18.38	2.498	0	3.451	4.427	2.111	2.557	18.745	8.64	16.188
FGMG_010505	11.314	11.364	11.564	11.642	12.323	13.404	12.952	11.414	13.241	11.125	12.331	9.849
FGMG_005841	1.012	0.376	0.897	0	0	0	3.088	1.414	0	6.436	4.971	6.21
FGMG_001770	0.3	0.23	0.243	0.372	0.246	0.171	1.32	1.28	0.593	1.098	3.541	1.876
FGMG_005754	2.647	2.568	3.002	4.766	1.72	2.693	13.948	22.774	22.321	25.507	46.822	22.459
FGMG_012010	0.044	0.022	0.068	0	0	0	0.217	0.062	0	0.141	0	0.099
FGMG_003136	1.131	0.427	0.928	0	0	0.205	0.088	0.251	0.203	0.171	0.257	0.24
FGMG_000474	7.82	7.413	7.326	4.309	4.665	7.848	6.133	5.364	5.347	5.427	6.012	6.452
FGMG_002366	2.28	3.241	3.674	0	2.878	0.668	5.139	2.941	2.968	11.159	8.775	16.703
FGMG_004395	21.109	23.579	23.091	17.141	17.009	12.169	14.907	13.118	13.971	8.428	9.674	9.385
FGMG_003134	422.63	420.341	363.985	37.383	30.353	44.135	193.83	284.407	215.106	216.237	265.336	159.204
FGMG_011782	49.335	47.809	46.768	20.265	22.938	19.795	13.748	14.424	11.506	17.819	17.521	17.569
FGMG_005104	0.982	0.022	0.221	0.361	0.358	0.748	3.944	6.893	4.679	18.956	17.708	15.201
FGMG_004842	142.847	141.307	142.551	260.055	225.604	329.208	228.205	197.19	239.54	176.64	125.192	188.47
FGMG_002025	4.562	5.676	3.945	4.152	4.12	4.78	4.496	4.678	6.611	5.591	6.132	5.791
FGMG_008002	4.851	7.579	5.628	20.52	15.389	15.906	18.09	18.799	19.508	14.105	13.205	14.253
FGMG_007180	165.125	199.031	180.946	246.751	219.5	204.633	220.093	212.529	213.113	178.049	173.396	181.025
FGMG_004338	548.871	511.739	524.8	941.002	1046.79	904.751	730.275	701.217	743.775	606.224	525.518	554.324
FGMG_004954	165.842	103.417	130.693	5.751	4.122	4.856	11.042	9.56	10.903	8.668	11.949	10.008
FGMG_000037	349.414	386.238	353.057	81.554	89.302	86.252	137.715	129.104	109.005	108.864	101.514	120.425
FGMG_004123	1.693	2.02	2.303	0.239	0.712	1.157	0.636	0.566	0.653	0.644	1.138	0.904
FGMG_000268	14.646	14.99	15.181	1.364	4.738	2.827	2.015	3.574	4.655	2.756	4.276	1.473
FGMG_004750	5.877	5.391	5.757	9.015	3.976	16	72.296	87.742	57.545	99.514	67.063	67.036
FGMG_005077	45.846	53.548	37.706	3.16	1.96	5.457	47.364	89.329	57.278	68.775	83.156	48.737
FGMG_011057	35.236	26.065	36.898	112.665	159.252	310.549	120.932	141.016	117.015	97.494	356.028	97.343
FGMG_000957	2.274	1.126	1.986	0.8	0	0	0.591	1.082	1.774	1.308	1.556	0.432
FGMG_008473	9.682	12.147	9.552	10.405	8.203	9.27	5.027	4.044	6.968	4.416	4.624	3.256
FGMG_006700	9.36	8.777	9.322	14.168	10.815	13.551	6.277	7.184	6.879	7.968	4.947	6.032
FGMG_001683	4.024	2.732	5.151	0.38	0.754	1.05	0.449	0.9	0.908	0.366	1.643	0.821
FGMG_004272	1.823	4.672	3.315	0	0.41	0.855	1.219	1.256	0.423	0.953	1.16	0.78
FGMG_001716	22.082	23.278	23.927	40.284	42.974	58.785	42.685	40.514	43.813	32.456	29.279	28.551
FGMG_010615	50.916	54.301	55.375	88.85	104.532	105.668	91.714	94.289	86.574	92.348	77.019	84.087
FGMG_010334	1.932	1.809	1.936	15.664	15.667	15.114	15.788	14.772	13.87	11.026	8.787	9.969
FGMG_005920	0.22	0.145	0.297	0	0	0	0.357	0.204	0.413	0.698	0.261	0.327
FGMG_011828	5.074	4.631	4.669	13.088	8.855	8.63	7.38	5.631	9.338	5.609	5.144	5.14
FGMG_004551	32.584	41.376	35.632	17.514	17.761	17.485	12.876	13.376	14.351	10.724	11.495	8.836
FGMG_001485	5.218	5.114	5.067	51.765	67.692	51.527	20.524	13.811	16.769	8.642	6.284	6.78
FGMG_007978	26.003	28.172	26.288	33.604	42.546	40.023	45.52	48.183	49.027	45.927	39.073	43.489
FGMG_007493	0	0	0	0	0	0	0	0	0	0	0	0
FGMG_005512	2.776	3.018	3.117	1.8	4.465	4.662	5.183	6.845	5.22	5.973	8.996	6.986
FGMG_008527	7.434	10.482	10.149	14.064	11.165	14.498	18.789	18.872	23.847	19.192	6.922	14.196
FGMG_010250	11.747	12.245	12.255	5.895	6.195	7.666	6.248	7.21	7.376	6.116	5.822	5.587
FGMG_010593	164.049	181.598	177.364	33.662	28.199	30.803	27.245	30.888	27.298	36.673	34.774	34.939
FGMG_004400	6.524	6.244	7.789	13.782	20.218	14.488	12.035	15.092	16.971	11.068	10.103	9.708
FGMG_005452	378.612	284.601	294.11	248.458	188.896	268.519	424.328	561.536	304.238	358.915	555.241	454.983
FGMG_004992	7.729	7.815	8.421	11.616	13.562	13.217	12.412	13.109	9.559	10.386	11.225	14.299
FGMG_004733	2.338	1.915	2.206	5.775	7.053	4.296	2.493	1.802	2.122	2.65	4.225	1.559
FGMG_001524	15.266	19.874	16.6	27.797	29.791	18.05	25.78	26.593	27.505	17.542	17.905	17.262
FGMG_000602	74.536	74.762	78.339	34.22	30.742	32.348	27.875	28.556	26.057	23.564	29.12	26.357
FGMG_001004	0.592	0.606	0.352	0	0.67	0	0	0.114	0.115	0.26	0.219	0.547
FGMG_009165	13.342	14.139	13.348	12.67	10.287	10.741	11.227	10.805	11.987	8.643	8.714	8.086
FGMG_002926	20.44	19.272	19.772	21.93	32.125	31.307	19.493	18.534	23.944	15.149	24.107	19.173
FGMG_005220	0.28	0.208	0.106	0	0	0.798	0.853	1.465	0.788	0.889	1.249	1.56
FGMG_002539	0.006	0.006	0	0	0	0	0	0	0	0	0	0
FGMG_010385	24.279	27.019	25.563	24.156	28.115	19.777	25.368	30.699	26.966	31.214	29.266	35.751
FGMG_002824	5.974	6.869	6.497	8.255	10.382	9.482	6.606	7.82	7.336	7.83	8.071	6.712
FGMG_000950	0.162	0.193	0.066	0	0	0	0	0.091	0	0	0.232	0.145
FGMG_002234	71.858	85.715	61.702	0.381	1.512	0.789	1.688	1.738	1.43	2.785	3.293	2.674
FGMG_010361	10.042	8.735	7.594	92.685	73.048	86.852	154.413	151.942	145.933	32.926	77.175	83.997
FGMG_006720	5.722	2.203	2.9	1.051	0	0.726	0.621	0.888	1.076	1.618	4.317	4.825
FGMG_004327	42.56	52.093	46.3	112.931	112.683	97.728	97.683	97.75	88.287	64.229	64.781	81.255
FGMG_009662	0.029	0.029	0.059	0	0	0.334	0.143	0.163	0	0.279	0.104	0
FGMG_008922	155.171	137.109	155.902	75.951	113.465	104.076	129.843	127.822	119.577	112.776	172.201	123.265
FGMG_000253	3.894	3.761	4.381	0	3.116	0	2.319	4.114	2.411	5.136	4.582	5.936
FGMG_011661	0.119	0	0	0	0	0	0	0	0.67	0	1.273	0.53
FGMG_003080	0	0	0	0	0	0	0	0	0	0	0	0
FGMG_010021	78.118	69.111	71.682	67.449	80.568	56.084	86.696	73.261	70.748	67.771	52.108	73.52
FGMG_004883	2.846	8.969	5.858	13.923	3.335	4.643	2.694	4.788	4.095	4.341	6.019	5.055
FGMG_012065	0.205	0.271	0.139	0	0	0	0	0.096	0	0.109	0	0.153
FGMG_002665	0	0	0	0	0	0	0	0	0	0	0	0
FGMG_000818	223.877	222.646	215.014	225.949	220.995	238.802	212.372	213.765	215.019	199.122	190.44	189.457
FGMG_004051	1.448	0.799	1.51	16.761	1.697	34.026	92.445	100.2	95.824	145.91	26.47	110.922
FGMG_002680	14.611	16.57	14.76	22.498	22.326	19.62	17.277	18.158	20.055	14.447	16.291	12.832
FGMG_000018	0.799	0.445	0.354	0	0.819	0.57	0.732	0.279	1.408	0	0.357	0.223
FGMG_006205	139.419	116.983	137.942	87.85	103.382	80.763	110.445	101.018	90.371	295.133	252.998	362.407
FGMG_004008	8.281	8.106	8.321	7.701	6.963	8.866	15.922	15.881	14.306	20.052	21.566	23.75
FGMG_001602	0.216	0.214	0.549	0	0.888	0.618	0	0.454	0.305	0.689	0	0.242
FGMG_008316	4.793	5.926	4.996	2.976	1.477	1.542	5.604	5.597	6.348	5.655	6.755	7.333
FGMG_001669	2.937	4.362	4.319	4.097	4.859	4.763	6.139	4.983	4.807	5.556	6.782	5.234
FGMG_004668	10.18	10.668	7.952	5.1	15.907	4.53	5.057	5.111	2.859	3.995	3.544	5.902
FGMG_008806	17.678	18.723	16.253	18.352	35.749	23.007	17.666	20.106	16.698	15.824	16.896	13.213
FGMG_004535	2.95	3.65	4.319	2.709	1.344	1.871	1.2	0.916	1.387	3.128	2.928	3.292
FGMG_000531	344.404	318.989	323.036	15.683	15.722	6.301	37.577	36.219	17.965	19.244	32.239	33.4
FGMG_011190	23.817	24.561	20.838	30.621	31.671	30.389	23.184	25.588	30.904	31.699	34.213	27.715
FGMG_011174	16.3	16.535	16.808	10.924	11.971	10.105	8.277	9.28	9.302	7.438	7.761	7.566
FGMG_010093	2.015	2.942	2.451	0.833	0.826	3.451	1.23	0.563	1.137	0	0.9	0.45
FGMG_008692	56.627	60.411	62.726	66.959	55.171	66.438	45.427	53.023	54.279	52.781	56.052	41.746
FGMG_006372	115.296	133.172	116.744	85.585	62.647	74.633	73.708	85.08	70.549	95.377	99.091	102.5
FGMG_000059	0.153	0.122	0.145	2.707	0	3.155	1.499	1.029	0.635	3.027	2.596	3.974
FGMG_007087	7.256	7.926	6.289	12.154	10.614	10.411	20.139	29.952	17.21	14.194	10.692	15.522
FGMG_009775	4.095	4.195	4.439	3.204	6.782	4.278	3.406	4.657	4.227	5.054	4.57	5.247
FGMG_001182	79.503	82.966	76.334	109.037	122.69	126.702	108.113	104.607	116.392	99.335	98.01	89.662
FGMG_006840	0.149	0.369	0.605	0	1.224	1.704	5.099	2.293	2.104	4.27	5.597	6.326
FGMG_004353	87.578	125.465	116.372	46.962	34.299	36.593	66.024	43.563	39.098	36.793	44.989	46.256
FGMG_002437	0.339	0.244	1.627	0	0.506	0	0.151	0.086	0	0.884	0.551	0.276
FGMG_008268	0.308	0.573	0.537	0.204	0	0.141	0	0.069	0	0.118	0.749	0.44
FGMG_002862	0.099	0	0	0	0	0	0	0	0	0.157	0	0.221
FGMG_002511	0.227	0.374	0.383	0.625	0	0	1.66	1.9	1.065	1.802	1.755	1.18
FGMG_012152	8.736	17.089	12.725	0.337	0.558	0.389	1.728	1.046	1.113	2.64	2.553	4.07
FGMG_006374	43.051	40.697	44.233	21.75	21.88	20.193	19.095	19.36	18.689	30.713	29.523	29.686
FGMG_000398	19.854	19.32	20.373	34.192	31.495	43.121	27.034	24.867	26.923	28.879	32.141	27.459
FGMG_010829	25.737	28.431	27.487	21.726	28.396	26.355	28.172	30.812	29.11	23.042	25.199	25.324
FGMG_000851	427.897	399.514	422.69	324.568	305.316	286.695	384.631	373.864	318.33	631.743	632.697	706.305
FGMG_007366	0.063	0.124	0.064	0	0	0	0	0	0	0	0.224	0.42
FGMG_002224	10.713	11.632	10.801	1.905	0.945	1.316	2.813	4.185	2.274	4.214	3.499	5.656
FGMG_000690	58.602	50.651	51.024	84.029	58.27	72.382	58.01	67.851	67.879	59.897	84.36	50.843
FGMG_009709	14.405	13.712	14.631	13.981	13.874	11.656	15.948	16.135	16.943	14.006	15.214	13.407
FGMG_007418	30.356	33.624	34.261	29.442	26.52	26.074	28.095	30.599	29.571	27.684	26.631	26.172
FGMG_012420	20.951	20.832	22.344	282.521	255.755	214.885	78.563	40.388	41.021	26.89	24.362	23.534
FGMG_000097	11.824	8.967	10.392	9.712	18.031	13.201	9.808	11.332	9.834	10.367	13.747	10.827
FGMG_008929	113.744	102.912	118.775	579.426	748.432	671.447	505.977	485.485	487.37	385.999	314.757	423.213
FGMG_005785	0	0	0	0	0	0	0	0	0	0	0	0
FGMG_000353	90.492	87.721	101.285	84.155	68.047	67.36	128.226	105.217	86.296	104.089	107.699	160.497
FGMG_010636	39.63	40.918	41.571	24.098	25.906	26.609	31.382	27.617	23.92	39.445	31.726	43.672
FGMG_004004	18.132	20.02	18.73	13.31	12.264	12.915	11.793	11.195	11.462	9.694	9.042	12.578
FGMG_006171	0.217	0.479	0.237	0.552	0	1.144	1.793	3.312	3.39	3.876	8.65	4.024
FGMG_003362	0	0	0	0	0	0	0	0	0	0	0	0
FGMG_001825	6.94	8.261	7.712	8.499	8.434	10.372	8.2	9.194	8.313	4.688	8.328	8.261
FGMG_001194	0	0	0	0	0	0	0	0	0	0	0	0
FGMG_005476	0.348	0.276	0.071	0	0	0	0.68	0.195	0	0.886	0.996	1.866
FGMG_001074	25.559	58.874	35.264	130.404	95.252	117.554	114.305	113.248	116.131	100.58	85.967	106.35
FGMG_010039	0.147	0.146	0	2.435	2.416	1.682	5.034	4.527	2.492	3.279	2.632	3.945
FGMG_006899	179.115	197.795	175.691	0.863	0.428	0.596	0.255	0.219	0	0.332	0.187	0.117
FGMG_003921	1.215	1.531	0.858	3.652	1.812	3.784	0.899	1.955	2.492	1.288	0.658	2.137
FGMG_003815	1.641	1.823	1.745	0.662	0	0.457	0.782	0.895	1.129	1.401	0.858	1.608
FGMG_003464	2.493	1.763	1.685	1.963	0	2.712	0	0.332	0	0	0	0
FGMG_008291	60.273	59.519	62.905	26.164	23.196	19.725	23.379	23.594	20.755	28.85	32.44	34.281
FGMG_001737	33.537	31.011	36.037	31.648	34.669	36.342	41.154	43.838	38.707	39.382	47.353	37.288
FGMG_011664	16.84	15.055	17.174	17.717	21.767	27.391	19.935	25.954	32.817	24.511	124.734	58.087
FGMG_008978	16.353	17.357	16.468	27.479	40.464	34.29	64.93	68.174	55.652	51.336	44.069	45.235
FGMG_005297	0.17	0.063	0.387	325.037	417.646	244.171	267.585	228.663	193.427	99.885	274.658	278.257
FGMG_004711	0.202	0.546	0.261	0	0	0	0.18	0.308	0.415	0.468	0.525	0.164
FGMG_007070	0.095	0	0	0	0	0	0	0	0	0	0	0
FGMG_005480	4.307	3.429	4.321	0	0.729	0.507	0.217	0.62	1.503	0.565	1.587	0
FGMG_005307	542.339	645.753	774.109	0	0	0.333	0.997	1.711	0.329	1.67	29.594	2.473
FGMG_011306	30.759	29.773	29.094	22.678	28.62	26.564	23.007	20.083	21.7	16.078	16.891	20.499
FGMG_003200	56.765	62.508	59.696	104.141	113.477	115.102	90.709	98.921	102.421	91.149	86.158	76.305
FGMG_001245	4.072	3.168	4.275	0	0	0	1.775	1.016	1.641	1.85	5.197	1.948
FGMG_010028	18.507	16.082	17.665	34.339	41.557	27.578	39.003	40.017	35.817	33.357	30.776	33.091
FGMG_001843	3.958	2.078	3.648	305.388	306.005	307.531	115.971	58.994	119.764	56.468	43.293	51.668
FGMG_012206	0.366	0.081	0.165	0	0	0	0.099	0.284	0.344	0.194	0.654	0.091
FGMG_004331	8.787	9.209	9.721	9.017	8.451	9.343	7.398	9.187	7.691	7.325	7.633	6.83
FGMG_000422	7.311	8.839	8.483	20.058	20.415	16.343	14.887	16.17	16.847	13.26	14.119	13.053
FGMG_011513	31.254	35.296	32.359	46.66	46.63	40.888	37.935	37.233	37.974	33.816	31.896	31.562
FGMG_008483	0.164	0.487	1.163	1.355	1.344	2.807	1.6	1.374	0.462	0.521	1.757	0.731
FGMG_000314	741.63	405.495	580.395	210.767	188.961	209.522	2199.71	1767.93	1089.98	5579.02	2750.86	6590.66
FGMG_005649	9.8	8.653	9.218	12.164	20.762	15.461	13.94	11.35	13.946	13.949	13.567	13.4
FGMG_012390	2.424	3.507	2.911	0.617	0.612	0	0.364	0.729	0.841	0.83	1.199	0.666
FGMG_010205	4.589	5.059	4.904	5.127	5.088	4.533	3.998	4.714	4.758	4.38	4.388	3.101
FGMG_002310	8.777	8.42	8.483	16.873	18.977	17.872	11.961	13.12	16.504	12.986	12.644	11.238
FGMG_001939	117.128	131.096	133.862	45.614	55.087	51.872	48.107	54.117	52.198	57.833	71.111	55.131
FGMG_005776	26.839	27.455	22.683	2.635	7.322	8.737	6.849	7.483	8.451	6.794	8.543	6.403
FGMG_000274	16.923	19.058	23.588	41.968	38.177	33.823	14.462	20.69	23.867	22.879	20.411	18.886
FGMG_003400	109.984	104.117	105.823	108.466	91.052	84.66	77.139	78.321	80.504	71.938	66.157	68.128
FGMG_006158	0	0	0	0	0	0	0	0	0	0	0	0
FGMG_011970	0.159	0.079	0	0	0	0	0	0	0	0	0.283	0.354
FGMG_007515	3.103	3.584	2.49	0	0	0	0	0	0	0	0	0
FGMG_003088	3.566	3.039	3.763	5.8	7.674	6.343	6.424	5.882	5.607	4.556	5.328	4.176
FGMG_000213	8.406	6.613	6.038	0	0	0.636	3.262	3.734	0.628	4.958	18.103	11.182
FGMG_007063	10.129	11.925	11.285	14.332	16.094	13.027	15.485	17.914	21.234	14.949	23.153	15.581
FGMG_007327	7.513	9.873	9.738	4.946	7.09	11.389	2.76	3.995	3.75	4.441	7.246	3.561
FGMG_000504	21.528	27.489	23.277	22.779	21.349	25.351	16.446	13.743	17.056	12.418	12.241	10.763
FGMG_002958	6.785	8.459	6.914	5.286	4.954	5.274	4.857	4.666	4.81	5.255	4.57	4.916
FGMG_010793	0.426	0.302	0.37	0	0	0	0	0.17	0.687	0.388	0.218	0.272
FGMG_006711	0.039	0	0	0	0	0	0	0	0	0	0	0
FGMG_003909	2.624	3.443	2.788	14.636	7.781	27.442	34.119	33.309	49.938	32.484	25.534	27.662
FGMG_002155	3.52	1.355	3.37	3.233	1.604	5.583	25.781	15.027	14.892	62.512	28.301	55.864
FGMG_002337	3.974	5.996	3.81	11.082	13.354	12.577	9.586	7.694	8.643	5.178	4.876	6.412
FGMG_008030	0.155	0.23	0.235	0.639	0.634	0.441	4.908	8.966	4.797	5.533	13.261	5.694
FGMG_011862	164.65	199.558	180.304	34.54	41.959	43.195	77.745	106.6	85.953	88.571	87.533	75.09
FGMG_011504	214.85	206.003	193.295	445.745	456.103	389.683	344.434	312.63	314.914	284.51	262.862	271.666
FGMG_001102	304.181	258.703	276.368	170.753	201.092	193.273	463.625	443.888	284.645	458.364	409.111	474.091
FGMG_012157	0.502	0.378	0.367	22.591	33.627	23.408	5.004	1.46	3.967	2.685	1.508	0.987
FGMG_012166	0	0	0	0	0	0	0	0.056	0	0.064	0.072	0.09
FGMG_000721	63.623	58.143	62.569	21.643	23.357	21.679	22.614	25.517	26.955	24.048	20	23.083
FGMG_009448	74.398	122.095	93.866	64.821	57.527	48.418	55.102	53.269	52.507	45.527	44.654	49.233
FGMG_005322	238.565	224.385	203.887	23.911	27.623	36.239	46.168	72.085	63.32	63.17	127.126	46.155
FGMG_009886	0	0	0	0	0	0	0	0	0	0	0	0
FGMG_008762	0.215	0.32	0.437	1.781	0	2.461	0	0	0	1.371	0.77	0
FGMG_010299	27.766	28.253	29.586	25.801	22.308	26.293	21.88	23.576	25.539	25.705	24.019	24.761
FGMG_004501	11.067	11.456	10.547	19.288	14.484	24.487	19.246	24.055	23.301	21.263	24.451	16.186
FGMG_003502	0.085	0.169	0.302	0	0	0	0	0	0.721	0.136	0	0.38
FGMG_008500	0.209	0	0.071	0	0	0	0	0	0	0	0.249	0
FGMG_010905	2.932	3.029	3.287	0.303	2.104	1.256	0.984	1.997	1.137	1.166	1.571	1.718
FGMG_002245	1.961	1.165	2.12	5.403	8.579	3.732	4.149	5.48	2.95	6.238	6.774	6.419
FGMG_012210	1.569	1.572	1.868	2.594	3.539	2.016	1.724	2.685	1.991	0.686	11.422	0.788
FGMG_001449	7.265	4.973	6.99	1.877	0.931	0.972	1.386	0.793	2.401	0.812	1.724	1.013
FGMG_001029	13.621	16.713	15.969	24.441	19.255	22.554	20.169	20.341	19.289	19.528	15.849	17.379
FGMG_008248	6.414	1.231	2.167	0	0.816	0	4.37	4.585	1.122	15.816	5.864	35.734
FGMG_003529	0.101	0.1	0.103	0	0	0	0	0.283	0.285	0	0	0.226
FGMG_001875	0.65	1.48	0.527	10.746	0	8.908	8.57	6.721	5.867	3.928	7.201	4.062
FGMG_009506	21.528	23.612	18.635	7.998	14.683	4.972	54.097	51.846	35.205	31.239	69.153	60.682
FGMG_006553	142.176	142.538	152.077	182.742	200.008	179.068	153.87	149.252	152.087	149.867	130.29	119.755
FGMG_011383	632.012	741.704	601.136	77.858	77.263	49.828	128.846	122.893	100.013	113.011	78.949	127.986
FGMG_003785	0.719	0.667	0.706	0.743	1.106	0.513	0.329	0	0.507	0.357	0.241	0.201
FGMG_009557	0.595	0.524	0.536	0	0	0	0	0.185	0.373	0	0	0
FGMG_001876	0.037	0.036	0	0	0.602	0	0.179	0.308	0.207	0.35	0.656	0
FGMG_008884	4.274	3.134	3.45	1.309	0	0	0.386	1.327	1.339	1.762	0.849	2.473
FGMG_001223	67.557	73.93	72.681	212.353	225.474	203.551	195.381	184.464	198.88	178.041	162.786	157.877
FGMG_009357	0	0	0	0	0	0	0	0	0	0	0	0
FGMG_009998	2.927	2.782	2.888	2.436	1.612	1.795	1.679	1.373	2.328	1.875	1.439	1.623
FGMG_010265	18.41	20.998	19.675	17.54	16.382	13.949	17.153	20.903	16.748	17.583	18.479	16.596
FGMG_009991	1.353	0.943	0.965	0.829	0	0.572	0.979	0.7	0.989	1.674	1.88	2.908
FGMG_004611	1.307	0.814	1.439	0.309	0	0.213	0.638	0.731	0.105	0.416	0.601	0.167
FGMG_003519	63.842	67.159	69.728	27.975	27.213	26.548	44.798	35.375	29.336	95.481	86.892	127.395
FGMG_006579	0	0	0	0	0	0	0	0	0	0	0	0
FGMG_007307	1.419	1.926	1.705	0.29	0	0.2	0.599	0.147	0.099	1.561	2.943	1.955
FGMG_011977	68.796	60.149	70.142	50.179	41.933	42.873	51.874	54.09	48.962	43.869	54.327	54.194
FGMG_009488	37.703	39.746	38.367	28.318	29.815	29.104	15.708	17.862	17.793	19.136	16.198	17.343
FGMG_007393	296.13	285.081	261.478	540.425	530.234	487.737	394.766	383.841	395.623	327.358	335.925	319.449
FGMG_000917	110.867	110.948	109.493	166.294	169.948	174.024	178.872	169.7	176.998	171.438	141.902	161.505
FGMG_009576	24.811	35.31	31.269	32.73	28.22	38.732	32.884	31.516	35.7	24.828	26.037	27.96
FGMG_009126	0	0	0	0	0	0	0	0	0	0	0	0
FGMG_006541	97.666	95.449	97.02	25.288	24.478	26.203	30.917	30.131	33.524	44.387	36.874	56.134
FGMG_001718	210.382	217.901	227.552	128.991	195.375	156.324	179.131	162.568	175.28	198.545	176.585	199.191
FGMG_008070	564.57	531.197	544.727	662.08	611.367	631.963	655.696	536.611	560.805	550.764	488.256	612.92
FGMG_007581	24.844	24.659	24.822	44.443	48.582	48.929	38.867	36.798	37.319	35.273	29.345	32.905
FGMG_011337	44.426	44.895	44.563	24.626	23.731	29.204	32.499	40.71	41.284	40.369	41.783	35.628
FGMG_001550	19.788	19.784	19.237	8.446	8.135	8.408	16.142	14.738	12.121	31.402	24.539	32.932
FGMG_008908	8.071	7.787	7.89	18.965	18.147	25.265	23.606	19.691	16.408	12.771	13.176	15.91
FGMG_004584	21.304	15.584	17.232	37.595	46.001	38.829	218.523	200.202	100.007	262.227	178.699	254.162
FGMG_009384	181.675	196.839	188.77	227.178	203.5	250.86	357.535	419.967	435.67	304.797	239.672	208.342
FGMG_004713	12.427	2.782	8.638	3.503	3.778	3.261	3.644	3.218	3.482	2.198	3.259	2.632
FGMG_005794	0	0	0	0	0	1.103	0.707	0.405	0	0.768	1.208	0.431
FGMG_012286	3.086	1.803	2.972	6.633	1.519	2.467	8.59	14.834	10.62	21.695	17.977	24.797
FGMG_007888	0	0	0	0	0	0	0	0	0	0	0	0
FGMG_012199	0.624	0.674	0.115	0	0	0	0	0	0	0	0.406	0
FGMG_008502	3.934	3.776	4.149	0.99	1.31	3.649	1.073	2.12	1.69	1.016	1.641	1.159
FGMG_009920	669.582	600.942	523.215	239.903	265.236	336.419	1384.17	1497.94	678.703	1384.46	963.927	1400.14
FGMG_003979	9.023	14.75	10.187	10.793	11.476	11.983	9.564	11.142	14.994	9.79	6.583	8.118
FGMG_011484	18.723	22.312	21.284	43.312	52.462	57.638	51.358	43.064	53.463	35.049	38.412	33.363
FGMG_001526	55.35	57.445	57.42	12.636	16.72	20.853	12.959	14.358	11.737	11.886	15.326	14.785
FGMG_006849	3.851	2.276	4.493	16.488	22.27	17.242	7.44	3.213	8.36	5.551	5.197	5.132
FGMG_004623	61.655	56.951	62.164	22.857	25.814	27.063	37.79	36.319	31.581	103.508	71.849	110.673
FGMG_008428	0.162	0	0	0	0	0	0	0	0	0	0	0
FGMG_012264	13.432	13.554	13.245	7.805	8.995	10.783	6.321	6.001	8.333	5.571	5.17	5.914
FGMG_005767	0	0	0	0	0	0	9.608	0.598	4.585	0.408	0.764	0.955
FGMG_011364	14.317	17.789	17.285	5.292	7.877	5.65	7.105	8.294	7.141	7.729	7.799	8.833
FGMG_008956	27.977	26.666	27.296	19.224	19.658	15.871	14.818	15.969	14.838	18.2	17.584	18.451
FGMG_006505	52.328	53.74	57.998	51.274	46.873	47.011	79.484	87.193	76.767	115.094	124.331	128.372
FGMG_006871	35.62	38.525	39.337	45.573	54.035	49.879	46.15	41.917	43.015	33.821	36.205	33.878
FGMG_005524	22.169	21.639	21.368	112.736	127.199	148.64	102.174	81.704	125.236	82.999	153.665	47.396
FGMG_004985	0	0.476	0.097	0	0	1.098	0	1.344	0	0.306	0.344	0.858
FGMG_009138	74.2	75.289	69.67	119.744	116.3	102.077	83.151	100.125	106.057	117.646	114.822	101.121
FGMG_006882	2.023	1.402	0.82	3.345	4.98	4.622	10.375	2.262	3.424	8.689	5.423	5.871
FGMG_004468	58.506	53.417	56.042	77.285	80.444	139.045	133.208	116.991	131.853	109.178	165.199	122.885
FGMG_011309	15.163	15.485	15.125	9.02	9.135	9.635	6.729	6.051	6.377	5.099	6.19	5.373
FGMG_002312	0	0	0	0	0	0	0	0	0	0	0.358	0
FGMG_006469	7.077	8.841	9.127	8.576	6.079	8.887	10.856	11.183	10.242	9.076	8.739	7.774
FGMG_005702	0	0	0	0	0	0	0	0	0	0	0	0
FGMG_003003	0	0	0	0	0	0	0	0	0	0	0	0
FGMG_006853	0.468	0.287	0.271	0	0.366	0	0.109	0.125	0.251	0	0.08	0
FGMG_007651	2.952	2.665	2.816	5.742	1.425	0	3.392	2.669	3.918	4.695	3.103	3.876
FGMG_005543	8.458	8.557	8.705	2.748	3.636	3.586	6.042	4.851	3.334	9.164	5.214	10.964
FGMG_004507	4.647	6.383	6.719	19.956	16.668	14.36	17.634	17.372	10.554	23.166	20.705	22.226
FGMG_005003	0.178	0.211	0.289	4.118	1.751	7.721	16.506	14.914	16.659	7.017	5.722	8.735
FGMG_007255	3.805	3.147	3.192	3.375	5.023	3.33	5.767	6.723	4.112	6.818	9.222	5.857
FGMG_002803	18.766	21.922	19.593	21.717	15.394	25.718	22.909	23.074	25.406	25.668	30.178	20.942
FGMG_007812	16.751	13.46	15.479	16.101	12.143	20.465	26.251	19.486	19.338	26.642	23.945	24.693
FGMG_007454	50.393	20.541	33.958	13.102	11.819	16.867	11.081	9.663	11.176	6.875	9.912	8.361
FGMG_001757	281.111	236.128	273.04	510.942	405.629	427.693	378.463	374.245	386.28	340.217	372.254	325.142
FGMG_011741	0	0	0	0	0	0	0	0	0	0	0	0
FGMG_002435	2.119	1.671	1.638	0	0	0.41	0.351	1.305	1.215	0.914	0.385	0.321
FGMG_008260	0.277	0.274	0.16	5.888	5.194	6.779	5.507	6.082	3.795	8.056	15.344	6.978
FGMG_008286	9.163	11.43	10.338	11.992	9.471	14.2	9.397	6.949	6.597	7.628	5.078	9.978
FGMG_007368	4912.81	5186.41	4915.8	4.007	3.977	5.141	3.551	2.903	2.539	2.864	2.97	2.319
FGMG_003038	59.516	66.472	59.502	71.088	77.567	69.771	59.949	55.73	56.963	44.065	38.519	41.08
FGMG_006488	0.602	0.261	0.992	0	0	0	0.184	0.316	0	0.24	0.404	0.672
FGMG_008485	2.669	2.744	4.336	33.379	29.755	44.162	217.062	157.021	76.637	561.02	367.844	649.05
FGMG_011143	0	0.01	0.02	0.16	0	0	0	0.027	0	0	0.035	0
FGMG_010960	0.186	0.138	0.094	0	0.382	0.797	0	0	0	0.148	0	0
FGMG_003855	2.613	2.099	2.923	2.853	5.257	6.756	15.407	20.183	18.216	24.542	50.828	20.796
FGMG_001130	38.474	33.363	34.619	21.689	30.344	23.087	37.806	31.852	21.473	36.667	93.07	54.048
FGMG_000980	38.449	39.19	39.712	13.525	17.895	18.167	13.094	17.4	15.126	8.819	14.13	11.564
FGMG_001019	17.533	17.374	16.8	9.959	7.479	10.04	15.581	20.109	20.112	24.287	23.911	20.421
FGMG_009670	39.439	36.26	39.978	110.655	113.028	129.971	72.712	78.532	85.106	74.412	98.712	62.771
FGMG_008065	103.108	95.71	111.905	45.858	40.833	49.828	100.376	104.915	83.733	244.568	183.94	283.775
FGMG_006961	0	0.336	0.258	0	0	0	0	0.475	0.479	0.54	0	1.137
FGMG_004130	4.018	4.826	4.575	0	0	0.217	0.093	0.16	0.537	0.666	3.13	2.38
FGMG_009481	0.103	0.204	0.313	3.405	0	1.176	1.508	0.863	1.162	0.983	0.736	2.298
FGMG_006463	310.335	322.362	302.788	388.557	375.405	408.371	394.288	367.186	417.866	353.071	349.811	324.428
FGMG_007804	38.419	38.395	41.727	24.747	25.674	30.564	27.244	27.95	28.787	29.146	25.936	31.182
FGMG_006514	15.763	20.402	21.305	29.333	21.831	24.549	18.66	17.258	17.13	12.915	14.022	11.271
FGMG_010165	0.935	1.249	1.279	0	1.533	0	0.456	0.131	0.264	0.297	0.167	0.209
FGMG_006083	49.565	52.387	53.066	55.289	46.521	43.203	40.453	43.991	41.926	38.284	34.898	34.624
FGMG_005934	2.81	3.637	2.483	82.183	83.327	76.517	16.886	9.261	17.882	8.364	8.625	10.773
FGMG_005067	1.948	1.494	1.613	0	0.45	1.254	1.474	1.764	1.548	1.746	4.609	1.225
FGMG_000191	46.218	45.968	47.067	24.706	20.431	27.632	21.37	19.787	22.681	15.053	16.911	18.741
FGMG_000991	21.071	24.289	25.941	15.313	13.44	17.436	21.274	21.722	18.065	26.265	23.054	32.267
FGMG_009545	20.804	20.883	22.573	17.531	18.225	18.021	17.568	20.531	19.085	19.957	18.631	16.567
FGMG_009001	63.857	66.115	60.766	202.58	226.812	213.823	109.546	93.476	113.255	75.189	69.536	80.218
FGMG_007292	2.567	1.886	2.015	1.369	2.038	0.946	4.246	5.554	3.036	15.805	9.766	18.483
FGMG_006221	23.934	24.712	26.849	15.272	14.133	15.291	29.801	34.341	25.117	35.788	32.12	30.717
FGMG_008402	42.697	42.527	44.143	23.815	18.785	29.106	24.529	28.178	30.212	27.963	27.983	23.907
FGMG_011930	0.12	0.093	0.122	0.221	0	0.611	0.131	0.374	0.226	0.596	0.526	0.478
FGMG_010132	47.485	53.596	51.013	85.593	95.442	87.418	117.297	106.719	106.772	612.605	437.963	769.724
FGMG_009747	1.322	0.754	1.503	26.501	6.575	4.577	6.653	3.584	5.199	2.677	2.435	3.757
FGMG_008597	0.841	1.11	0.853	2.318	2.3	1.601	0.685	2.35	0.791	2.229	3.507	3.754
FGMG_004606	62.154	59.714	62.539	136.673	100.465	100.531	107.274	90.054	101.904	64.036	61.273	65.604
FGMG_003257	66.885	73.926	74.652	31.147	35.592	32.86	34.512	38.002	37.1	37.954	40.232	39.245
FGMG_004213	6.755	14.515	10.626	8.591	3.336	6.708	2.096	2.715	2.931	3.162	2.583	2.319
FGMG_007537	8.421	12.067	8.537	0	4.242	0.422	0	0.103	0.417	0.352	0	0
FGMG_007012	0.025	0.025	0.025	0	0	0	0	0	0	0	0	0
FGMG_001010	5.424	5.214	5.498	1.3	1.29	0.898	0	1.098	2.217	1.5	1.405	0.351
FGMG_008439	2.478	2.786	1.873	0.694	2.756	0.48	5.948	5.634	3.317	8.016	2.552	9.375
FGMG_005514	10.844	11.087	9.095	9.871	16.414	10.689	6.54	3.427	6.099	3.952	4.44	4.25
FGMG_009588	78.703	67.385	69.212	68.824	74.135	76.393	68.455	66.618	65.433	56.137	53.022	60.672
FGMG_000841	43.227	45.17	40.444	43.502	47.574	47.835	39.245	42.918	39.986	35.131	32.175	32.999
FGMG_006287	13.898	14.888	15.861	11.705	10.836	11.504	10.07	9.481	9.757	8.6	8.252	7.551
FGMG_009042	0	0	0	0	0	0	0	0	0	0	0	0
FGMG_011473	155.689	148.399	150.333	138.813	153.776	131.114	126.681	128.953	125.08	134.521	114.202	122.459
FGMG_005964	132.344	102.459	128.152	22.528	27.73	30.974	21.625	22.957	22.1	37.718	39.424	36.613
FGMG_004466	20.771	17.305	24.743	65.254	50.432	109.472	169.376	186.898	155.653	198.393	307.254	248.855
FGMG_004247	1.961	3.624	2.12	0	2.145	0	0	0	0	0	0	0
FGMG_004683	81.659	73.874	73.945	222.349	266.669	231.454	186.225	149.607	165.777	115.342	108.736	109.953
FGMG_005347	0	0	0	0	0	0	0	0	0	0	0	0
FGMG_000215	31.425	31.866	28.956	18.124	12.772	15.604	30.877	33.786	23.929	57.713	48.77	49.785
FGMG_009350	0.255	0.336	0.603	0	0	0	0	0.237	0	0.27	0.303	0
FGMG_009101	93.491	99.984	87.487	5.256	13.039	9.802	34.616	41.841	25.285	44.189	50.439	50.375
FGMG_007509	1.082	1.295	1.143	2.609	3.699	2.833	1.211	1.197	2.035	1.434	2.578	2.818
FGMG_004994	3.817	3.437	3.45	2.281	3.772	2.101	1.909	2.377	1.557	2.048	2.794	1.642
FGMG_006571	0.155	0.077	0.105	1.285	0.425	0	0.253	0.217	0.146	1.236	1.204	0.347
FGMG_010713	1.216	2.149	2.552	5.742	2.849	8.924	10.6	9.463	4.408	9.114	7.447	12.015
FGMG_000355	31.016	30.089	26.837	50.051	48.695	51.184	75.655	90.491	70.824	117.26	106.067	115.267
FGMG_006875	7.502	6.991	7.177	12.433	19.861	14.873	8.598	7.893	9.105	5.893	9.439	6.059
FGMG_009497	28.891	27.345	25.839	6.434	5.321	6.243	3.982	4.557	4.391	3.272	3.642	3.805
FGMG_012035	0.095	0.094	0.048	4.711	7.791	4.881	1.159	0.664	0.536	2.87	2.036	4.028
FGMG_007838	4.866	4.903	5.247	4.104	5.906	2.835	4	4.128	3.921	2.645	2.928	2.66
FGMG_011319	0.166	0.823	0.758	0	0	0	0	0.697	0	0.264	0.594	0
FGMG_002066	0	0	0	0	0	0	0	0	0	0	0	0
FGMG_004250	1980.09	2117.68	2045.82	1418.12	1211.53	1220.29	1121.78	1221.91	1207.18	1223.58	1154.43	1152.4
FGMG_008018	9.684	9.717	10.597	7.441	8.575	8.125	7.374	11.117	10.893	14.364	11.726	11.731
FGMG_003823	3.281	4.105	3.695	6.027	5.233	7.546	8.233	9.041	6.298	7.32	9.038	7.221
FGMG_000311	49.268	46.927	51.689	64.118	42.419	44.292	56.112	52.985	64.013	39.294	45.685	44.242
FGMG_010004	307.767	250.323	326.641	52.418	66.415	66.923	197.812	152.284	106.195	438.171	283.055	562.452
FGMG_000496	70.028	81.368	81.444	66.054	65.549	64.181	57.457	52.267	49.782	42.177	45.03	44.097
FGMG_001318	29.889	31.38	30.556	48.825	45.528	34.309	38.166	30.521	34.756	29.64	27.476	24.548
FGMG_000899	38.59	36.754	37.707	34.173	33.802	34.607	30.802	36.508	31.018	47.173	42.096	47.865
FGMG_008207	1.698	1.972	1.882	1.123	0.743	0.776	0.332	0.822	1.149	0.72	2.589	1.314
FGMG_010065	2.683	2.68	2.769	151.626	28.413	87.748	40.973	30.401	12.246	45.311	3.051	50.63
FGMG_007604	0.113	0.096	0.065	0.133	0.265	0.092	0.039	0.113	0	0.231	0.115	0.108
FGMG_008525	0.77	0.191	0.39	0	1.053	0	0.313	0	0	0.612	0.229	1.146
FGMG_000345	38.038	37.236	41.507	16.168	17.278	17.469	13.469	9.32	13.155	6.221	16.936	7.947
FGMG_007860	98.407	95.075	96.527	57.582	59.112	60.523	52.269	59.489	58.35	71.297	57.727	70.901
FGMG_005350	179.61	169.672	160.507	30.807	43.993	73.704	56.592	69.726	62.557	53.779	88.516	46.053
FGMG_010122	5.228	9.605	8.61	8.787	7.451	8.387	10.24	8.695	9.431	9.652	7.563	7.98
FGMG_007006	0.955	1.418	0.914	0	0.87	0.606	1.036	2.224	2.095	0.675	2.843	0.947
FGMG_008580	0.038	0.076	0.077	0	0	0.871	0	0.107	0	0	0	0
FGMG_007408	0.129	0.085	0.203	2.129	0.939	3.432	13.627	13.357	15.339	12.245	15.905	22.55
FGMG_006307	67.833	55.185	68.462	9.736	14.18	9.979	8.812	7.644	7.233	10.03	14.459	12.38
FGMG_009811	2.322	1.31	2.354	9.215	5.334	7.161	30.958	30.242	15.983	94.334	56.267	124.605
FGMG_008191	1.132	0.506	1.17	0.734	0	0.507	0.759	0.124	0.376	0.424	0.793	0.595
FGMG_002613	762.71	712.809	704.937	2220.93	2620.83	2020.34	1552.69	1380.52	1567.8	1022.76	934.706	996.959
FGMG_009533	71.261	84.887	81.427	36.739	32.854	36.476	38.206	43.989	39.752	48.002	46.59	48.014
FGMG_001184	26.922	30.191	29.572	31.495	34.871	35.961	29.368	28.29	27.71	22.536	20.086	21.997
FGMG_008371	33.646	24.088	28.489	9.748	7.094	13.467	23.417	25.703	23.947	27.507	44.528	29.828
FGMG_010216	1.706	0.461	1.887	2.565	0	0	3.03	0.867	2.625	1.48	0.554	1.385
FGMG_010487	26.76	30.545	30.926	32.772	28.986	29.036	31.984	30.948	31.358	26.181	26.179	26.738
FGMG_007946	73.239	104.256	81.322	69.872	61.181	68.709	74.416	79.617	84.706	77.419	93.906	71.468
FGMG_011453	0.052	0.206	0	0	0.852	0	0	0.435	0.586	0.165	0.371	0
FGMG_003297	22.756	26.148	24.139	1.499	3.966	3.106	1.623	2.871	2.046	1.634	1.404	2.023
FGMG_011104	45.904	49.145	46.032	83.548	86.765	99.858	63.012	61.217	72.396	52.262	55.941	47.005
FGMG_001322	2.674	3.148	3.296	7.766	7.706	7.015	5.823	5.957	5.3	4.253	4.261	3.226
FGMG_002782	1.278	0.932	0.818	2.224	5.517	3.072	3.284	3.007	4.553	8.557	4.566	7.805
FGMG_003106	293.105	314.074	292.869	168.048	197.188	209.502	282.829	342.121	286.189	416.532	410.706	440.622
FGMG_001302	21.741	22.371	18.775	9.096	8.692	6.283	5.273	6.093	6.322	6.935	8.665	6.822
FGMG_011285	0.552	0.806	0.559	0.868	0	0.3	1.282	0.661	1.037	0.585	1.408	1.641
FGMG_006866	0	0	0	0	0	0	0	0	0	0	0	0
FGMG_009163	0.621	0.447	0.744	0	0	1.29	0.276	0.158	0	0.359	0	0.504
FGMG_005323	1.262	1.132	0.52	7.825	13.588	9.909	14.444	10.36	10.902	12.922	21.282	8.803
FGMG_004769	0	0	0	0	0	0	0	0	0	0	0	0
FGMG_006685	431.352	418.9	391.57	571.537	573.749	406.263	551.16	595.148	496.777	343.508	394.992	299.976
FGMG_004472	6.337	5.911	6.231	24.438	20.649	18.552	14.007	10.674	14.282	11.266	11.244	11.694
FGMG_000921	18.672	18.873	17.851	19.02	19.911	16.026	14.198	16.993	18.043	16.608	16.941	15.519
FGMG_007125	89.932	86.985	92.123	175.257	195.126	159.451	164.55	148.719	152.658	113.496	103.483	103.295
FGMG_009596	7.272	5.671	5.285	7.398	5.873	6.388	6.446	6.065	7.068	6.761	7.196	4.195
FGMG_004386	2.875	2.646	3.37	1.485	1.474	3.078	4.387	14.876	7.476	6.073	15.331	4.813
FGMG_002998	117.545	204.33	165.972	403.362	296.16	244.008	171.819	153.897	154.338	172.711	244.429	230.093
FGMG_004652	3.461	3.449	2.522	11.594	9.649	6.459	4.308	4.362	4.722	2.015	3.557	2.726
FGMG_003393	0.87	0.323	0.882	0	0	0	0.531	0	0	0	0.389	0
FGMG_009049	16	16.073	16.189	25.355	24.193	22.735	22.682	23.942	25.704	22.609	20.552	20.208
FGMG_006433	21.775	23.626	21.803	29.843	25.562	34.72	18.835	15.717	17.15	14.747	14.599	13.486
FGMG_008205	7.776	9.738	8.117	23.025	19.517	21.207	21.819	17.432	16.858	14.121	13.376	15.672
FGMG_010348	0	0	0	0	0	0	0	0	0	0	0	0
FGMG_010245	25.753	24.031	25.143	23.987	31.585	28.678	48.23	54.033	61.541	63.28	115.462	54.053
FGMG_001721	39.202	41.343	44.945	57.351	48.015	51.888	59.512	64.684	62.228	72.652	62.166	66.096
FGMG_000203	564.357	574.575	602.406	1061.7	1108.12	942.208	962.146	842.397	906.934	781.525	694.409	664.378
FGMG_002280	92.814	90.92	91.891	3.926	0.433	0.603	10.306	20.201	16.371	18.966	47.801	22.612
FGMG_010695	20.86	20.865	19.379	13.389	15.641	13.229	9.01	11.745	11.334	9.195	9.451	7.321
FGMG_003779	33.009	34.282	37.477	25.065	33.353	19.282	5.552	2.022	9.136	7.015	2.093	3.538
FGMG_004137	1.386	1.681	2.038	1.719	2.275	1.583	1.523	1.453	2.542	1.985	1.858	1.702
FGMG_001103	10.478	16.549	11.9	15.064	17.249	16.81	11.808	9.304	9.291	7.246	7.264	6.727
FGMG_012383	2.656	2.478	2.159	3.648	3.202	3.198	2.445	3.012	3.207	2.807	3.488	1.97
FGMG_007041	0.395	0.306	0.338	0	0	0	0.06	0.138	0.07	0.039	1.28	0.055
FGMG_006596	383.718	375.917	348.017	13.892	14.316	13.657	14.835	8.49	14.95	11.103	59.48	30.152
FGMG_010806	21.765	21.665	19.654	5.5	10.525	8.955	11.022	10.292	8.98	7.407	10.104	7.955
FGMG_005980	6.937	7.374	6.721	8.238	7.336	9.484	5.802	5.748	5.405	7.071	8.173	7.984
FGMG_012017	5.161	3.131	2.963	0.306	0	0.634	3.161	2.74	1.565	4.472	7.007	6.771
FGMG_006688	17.398	17.396	18.917	10.092	16.096	14.939	12.243	12.855	14.143	10.819	13.167	7.786
FGMG_003506	92.874	105.496	96.591	14.166	16.647	17.768	30.389	27.032	17.299	45.473	26.913	49.722
FGMG_006213	0.192	0.076	0.195	0	0.63	0	0.188	0.215	0.217	0.122	0.137	0
FGMG_010223	40.804	40.102	37.787	44.683	45.423	47.052	32.35	37.395	39.417	39.526	52.414	37.812
FGMG_002600	9.14	10.09	9.663	16.201	14.324	13.532	4.916	2.987	5.578	2.805	3.375	2.505
FGMG_005898	2.293	2.715	2.194	1.417	1.406	0.245	0.628	0.898	0.604	1.159	2.221	0.861
FGMG_000870	64.118	3.141	28.616	39.798	41.288	19.994	7.836	4.79	13.168	7.657	4.041	2.605
FGMG_003969	59.612	69.037	59.095	19.687	26.048	49.864	11.508	12.964	11.475	4.971	2.66	5.98
FGMG_007324	0	0	0	0	0	0	0	0	0	0	0	0
FGMG_005628	0.143	0.113	0.232	0.474	0.94	1.309	0.56	0.4	0.808	0.456	0.922	0.128
FGMG_003115	0.099	0.098	0	0	0	0	0	0	0	0	0	0
FGMG_007210	4.422	4.569	7.355	4.259	7.044	6.619	5.136	5.159	5.086	4.643	4.296	5.366
FGMG_011848	0.325	0.403	1.237	2.69	1.335	1.858	3.178	2.956	1.377	1.035	1.745	1.09
FGMG_006824	6.005	6.212	6.895	1.621	1.206	1.54	2.454	2.774	2.212	2.456	3.022	2.352
FGMG_012339	9.936	8.996	9.125	0	1.393	0	2.903	1.424	0.958	2.161	0.607	2.275
FGMG_005179	1.946	1.886	1.767	14.745	5.321	13.889	57.21	76.582	64.947	93.104	57.514	86.862
FGMG_001534	14.215	15.262	14.05	16.443	17.287	18.332	16.253	14.585	15.693	14.425	13.988	12.176
FGMG_001788	2.892	3.233	3.345	1.125	1.674	3.497	82.397	30.517	8.252	49.346	70.634	70.159
FGMG_011351	2130.86	1351.04	1548.29	2472.32	1656.2	2524.63	1401.96	1141.8	1231.59	696.649	714.166	785.917
FGMG_006462	32.783	27.173	31.733	31.351	53.785	47.718	43.631	38.262	36.624	32.307	42.497	30.416
FGMG_010933	121.333	141.743	91.159	0	1.914	0	0.285	0.163	0	0	0.208	0
FGMG_002250	3.461	3.281	3.583	2.435	2.416	0.841	1.798	1.646	1.662	2.342	2.368	3.945
FGMG_007471	11.826	12.462	11.713	13.884	12.799	12.316	11.832	13.581	15.455	11.722	20.385	10.181
FGMG_004792	1.226	1.154	1.365	3.654	2.637	2.754	1.864	4.773	2.04	10.93	3.375	6.638
FGMG_008942	0	0	0	0	0	0	0	0	0	0	0	0
FGMG_008882	18.505	12.177	17.522	1.832	9.09	2.531	7.034	13.315	6.251	14.099	18.215	29.678
FGMG_007034	0.065	0.149	0.065	0.711	0.706	0	0.21	0.24	0	0.068	0	0.096
FGMG_007870	89.615	85.908	88.243	41.219	73.854	80.674	87.926	73.736	73.447	63.004	78.206	91.507
FGMG_000540	0	0	0	0	0	0	0	0	0	0	0	0
FGMG_006442	0.271	0.269	0.157	0	0	0	0	0	0	0.062	0	0
FGMG_002851	44.81	50.497	61.106	16.03	11.757	10.592	12.145	10.72	12.604	12.873	8.436	11.479
FGMG_005302	1.13	1.342	0.573	0	0	0	0.552	0.316	0	0.719	1.615	3.53
FGMG_009688	2.767	3.302	3.189	1.253	0	1.298	0.555	1.271	1.497	0.723	0.406	1.015
FGMG_005809	7.096	5.392	12.798	54.569	36.552	35.81	13.297	6.918	13.499	9.974	12.68	5.157
FGMG_006526	7.352	7.842	8.836	0.627	3.731	1.731	6.662	4.024	1.069	3.014	2.438	4.229
FGMG_001113	0	0	0	0	0	0	0	0	0	0	0	0
FGMG_010770	0	0	0	0	0	0	0	0	0	0	0	0
FGMG_007145	65.36	67.07	67.024	138.101	119.692	132.256	117.998	108.757	115.203	86.442	80.83	84.381
FGMG_005887	6.679	4.834	6.734	19.806	13.401	19.071	40.683	39.919	36.349	50.462	46.897	54.367
FGMG_010198	119.476	125.395	113.733	172.43	176.815	160.933	119.286	114.251	102.765	90.091	101.295	101.803
FGMG_003685	0.453	0.448	0.532	0.788	2.347	1.089	0.116	0.533	0.672	0.228	0.596	0.106
FGMG_011200	51.794	45.141	50.039	173.27	198.858	181.793	165.101	159.342	144.633	151.71	150.246	143.469
FGMG_006968	0.031	0.03	0.062	0	0	0	1.052	1.29	1.042	1.958	0.66	1.374
FGMG_006280	26.86	27.198	25.997	31.745	31.842	27.381	21.844	26.104	27.225	22.021	20.771	20.524
FGMG_007849	30.32	35.704	29.588	55.164	68.547	47.716	31.736	26.27	33.062	19.935	13.998	16.967
FGMG_004454	22.907	19.586	18.723	194.6	211.681	190.265	379.127	263.904	263.81	590.28	1055.47	948.795
FGMG_010235	56.553	54.749	71.734	52.958	38.056	42.89	57.713	43.42	33.232	65.821	40.262	65.413
FGMG_003711	439.804	459.431	433.26	2.145	4.258	7.409	9.61	14.383	10.98	4.884	58.117	9.171
FGMG_001044	17.444	21.712	17.452	6.035	4.741	6.253	6.535	6.97	7.207	5.08	6.033	5.431
FGMG_006933	0.466	0.317	0.459	3.965	2.623	7.607	3.903	3.648	2.931	3.814	5.57	4.044
FGMG_000133	0.103	0.17	0.244	0	1.689	0.784	0.67	1.343	0.387	0.873	3.066	0.46
FGMG_010118	6.708	4.99	6.339	2.506	4.352	4.761	2.406	1.8	2.565	2.049	2.844	3.045
FGMG_008432	5.525	5.696	5.523	3.367	5.012	5.234	5.097	5.051	6.032	4.454	5.55	5.228
FGMG_012367	13.593	19.498	18.764	3.764	2.241	5.201	4.892	4.136	3.596	3.839	5.452	5.387
FGMG_006194	4420.32	4552.03	4254.33	8027.6	9780.08	8791.21	9722.33	9996.61	10612.9	10239.6	8672.95	9434.52
FGMG_008425	1.6	1.728	2.064	0	2.386	0	0.71	1.219	0.82	1.85	0	1.298
FGMG_006073	9.203	10.477	10.128	5.434	5.392	4.504	7.383	4.225	4.079	6.064	4.933	6.455
FGMG_009756	0.054	0.054	0.741	224.563	112.311	211.674	43.469	84.913	73.57	242.025	45.736	92.277
FGMG_002360	32.551	36.367	31.075	24.855	11.796	18.662	32.556	35.801	30.973	36.802	36.206	46.392
FGMG_002336	5.222	6.021	4.557	8.743	24.945	21.894	14.849	10.899	11.56	17.453	16.301	15.64
FGMG_011403	18.515	17.935	16.991	3.513	2.615	4.854	7.783	8.017	5.245	7.267	6.455	4.98
FGMG_000364	15.066	15.978	17.176	22.499	16.038	21.672	19.188	16.069	19.463	11.828	11.645	12.749
FGMG_010465	30.28	26.053	29.271	10.206	15.491	14.792	15.516	13.7	12.36	24.258	20.85	26.828
FGMG_001309	0	0	0	0	0	0	0	0	0	0	0	0
FGMG_001647	91.086	78.438	97.011	81.542	51.352	92.074	143.424	160.801	110.221	82.266	118.746	127.159
FGMG_007818	22.265	24.946	25.785	15.019	19.35	19.294	20.469	21.29	22.297	23.017	20.96	22.553
FGMG_001503	39.179	43.298	40.142	20.858	27.598	25.615	19.166	25.854	24.909	20.734	19.537	23.465
FGMG_005408	58.811	53.9	58.646	301.444	252.595	327.274	167.484	144.663	152.126	157.772	140.796	130.481
FGMG_009809	0	0	0	0	2.58	1.796	0	0	0	0	1.124	0.702
FGMG_007769	16.289	15.31	19.165	10.419	14.316	6.644	3.551	4.064	4.102	3.238	3.292	3.462
FGMG_009433	38.666	44.748	43.968	32.858	31.907	27.764	26.116	27.103	26.706	25.451	26.154	23.836
FGMG_010016	2.748	3.351	3.943	27.058	42.265	30.921	29.698	35.657	47.074	49.971	35.886	39.865
FGMG_001475	623.255	508.713	565.889	448.239	448.315	405.941	498.294	495.459	381.155	696.05	581.712	881.486
FGMG_003078	5.506	5.793	5.686	14.312	21.02	11.864	6.933	5.516	6.641	3.635	3.465	3.864
FGMG_003694	2.053	1.779	1.561	25.459	37.896	19.541	9.19	1.195	8.687	6.803	0.306	2.673
FGMG_003407	8.679	11.465	9.947	11.827	9.079	10.636	10.48	11.165	11.345	9.746	11.817	8.194
FGMG_007564	166.953	133.276	150.804	35.108	47.598	42.015	116.403	88.681	62.259	173.631	144.081	223.232
FGMG_011900	7.788	11.495	12.894	49.162	16.262	70.346	73.063	62.455	76.949	50.297	18.891	51.304
FGMG_007731	0	0	0	0	0	0	0	0	0	0	0	0
FGMG_012143	0.548	0.696	0.556	0	0	0	0.335	0.287	0.483	0.927	0.98	0.612
FGMG_002105	4.212	4.968	3.24	5.432	5.636	5.117	5.324	8.598	7.077	7.744	13.824	5.467
FGMG_001353	18.979	20.51	19.115	20.201	22.274	21.862	20.551	19.766	19.376	19.995	17.175	16.363
FGMG_003747	0	0.066	0.067	2.198	0	0	0.325	0.186	1.125	2.115	3.326	0.297
FGMG_003990	0.276	0.273	0.224	0	0	0	0	0	0.311	0.175	0.591	0.246
FGMG_000544	69.337	72.725	73.843	127.717	142.583	136.103	134.904	141.046	139.77	120.318	121.115	101.875
FGMG_003129	22.048	14.398	18.87	12.022	9.544	17.938	54.115	42.593	31.34	203.46	175.875	250.722
FGMG_009051	22.307	41.627	27.918	30.71	34.908	36.256	36.612	31.853	32.769	33.679	48.759	39.046
FGMG_005875	0.841	0.786	2.179	434.923	72.827	575.794	234.557	178.106	143.128	78.181	3.006	83.849
FGMG_005436	92.107	115.72	84.192	48.999	35.15	58.316	134.958	168.289	138.988	134.029	135.9	134.211
FGMG_001175	677.68	680.691	511.014	57.97	75.831	65.528	159.546	207.107	296.699	164.768	545.642	318.02
FGMG_010329	0	0	0	0	0	0	0	0	0	0	0	0
FGMG_006531	16.51	17.967	17.192	12.869	9.41	12.165	13.003	8.701	10.631	8.08	7.613	6.949
FGMG_004720	127.876	104.818	95.895	0.35	1.735	2.174	5.165	8.986	6.563	10.497	24.644	8.215
FGMG_003762	0	0.049	0	0.815	0	0	0	0	0	0.157	0	0
FGMG_008215	29.751	28.377	26.947	203.187	172.516	176.32	152.177	173.803	124.449	141.684	172.678	137.749
FGMG_005832	0.674	0.756	0.82	0.743	0.737	1.026	0.877	1.506	0.76	1.715	1.445	0.802
FGMG_007130	0	0	0.146	0	0	0	0	0	0	0.457	0	0
FGMG_008703	0.444	0.314	0.451	0	0.26	0	0.31	0.621	0.179	1.01	0.454	0.992
FGMG_008036	5.499	0.983	3.174	45.879	35.921	45.939	73.97	82.102	76.261	76.125	71.602	106.6
FGMG_008055	39.236	40.119	43.833	23.777	26.056	26.602	25.204	25.026	25.683	30.648	29.04	29.618
FGMG_012379	0.108	0.107	0.094	0	0	0	0	0	0.087	0	0	0.069
FGMG_004210	105.091	118.314	97.812	0.418	0.83	0.867	0.618	0.212	0.143	0.724	0.181	0.226
FGMG_002796	0.24	0	0	0	0	0	0	0.335	0	0	0	0
FGMG_006993	0.031	0.062	0.096	0.26	1.032	0.718	0.307	0.791	0.177	0.75	3.371	0.14
FGMG_009000	13.725	14.488	12.531	15.028	19.387	16.609	7.989	7.874	10.768	5.204	13.318	9.738
FGMG_004742	199.213	230.333	154.907	1.176	1.751	4.47	14.421	34.005	22.681	15.053	33.313	10.324
FGMG_007742	210.339	192.966	213.35	404.161	446.111	367.274	398.335	335.365	361.352	288.591	237.79	252.095
FGMG_007906	9.537	8.025	10.185	2.249	1.874	2.112	2.391	2.752	2.486	2.994	4.471	3.327
FGMG_008824	133.421	123.96	124.372	209.009	203.279	213.981	183.231	161.301	193.206	130.895	133.554	133.55
FGMG_002725	9.641	8.901	9.065	4.372	3.2	3.416	5.186	5.185	3.864	9.983	7.358	11.513
FGMG_002370	20.886	23.265	23.042	16.312	14.295	19.024	21.211	21.556	19.083	17.078	21.659	15.787
FGMG_008323	0.071	0	0.018	0	0	0.202	0.259	0.148	0	0.056	0.126	0.316
FGMG_005169	0.081	0	0.114	0	0.793	0.184	0	0	0	0.051	0	0.144
FGMG_003456	0.524	0.311	0.673	1.155	0	0.798	0	0.293	0.591	0.333	0.375	0.468
FGMG_011732	8.16	9.799	9.419	1.558	0.884	1.077	1.447	1.129	2.279	0.9	1.54	1.503
FGMG_007734	4.703	6.494	4.266	12.278	6.092	7.068	1.209	4.497	2.095	4.725	13.712	16.023
FGMG_009677	0	0	0	0	0	0	0	0	0	0	0	0
FGMG_010379	12.051	11.518	11.741	4.734	9.395	4.756	8.897	9.456	8.81	9.687	9.209	9.876
FGMG_008967	5.129	5.719	6.458	12.943	10.629	11.099	11.336	10.561	8.832	7.127	8.007	8.315
FGMG_003907	3.219	2.586	2.956	4.458	3.318	5.197	4.691	7.677	8.747	6.165	5.059	5.041
FGMG_012276	0.287	0.34	0.29	0	0	0.655	0	0.16	0	0	0	0
FGMG_005719	0.544	0.539	0.621	0	0	0	0	0.665	0.576	0.325	0.365	0.304
FGMG_009821	0.339	0.214	0.563	0	0.506	0	0	0	0.174	0.589	0	0.138
FGMG_004409	14.616	16.971	13.394	0.341	1.523	1.06	6.044	10.895	10.299	13.354	14.486	10.958
FGMG_005869	30.087	37.121	37.895	0.466	0.924	0.643	1.513	0.866	1.112	1.344	1.309	2.138
FGMG_005717	0.491	0.428	0.498	0	0	0	0	0.165	0.222	0.063	0.14	0.263
FGMG_005554	0	0.129	0.133	0	0	0	0	0	0	0.832	0.467	1.751
FGMG_007618	21.575	22.59	21.641	8.715	18.532	15.911	17.099	16.204	15.718	14.732	13.456	9.58
FGMG_001763	478.333	314.926	326.956	96.177	216.262	136.332	200.49	179.764	118.937	154.242	213.539	174.722
FGMG_002449	0.106	0.063	0.043	0	0	0.243	0.104	0.119	0.12	0	0.304	0.285
FGMG_004676	78.753	66.714	77.24	133.425	129.095	118.282	134.646	121.221	122.161	123.65	134.588	103.872
FGMG_009267	84.888	97.004	92.461	181.631	98.435	123.616	75.224	76.243	81.413	72.601	86.343	71.299
FGMG_011988	0.024	0.023	0.048	0	0	0.271	0	0.199	0.134	0.302	0.847	0.635
FGMG_005161	17.299	16.033	16.083	3.497	2.699	3.221	7.231	10.247	8.353	11.29	13.271	13.115
FGMG_009322	12.533	13.033	12.434	18.071	27.098	14.98	13.996	13.847	14.798	12.13	10.416	11.276
FGMG_008354	0.144	0.142	0.291	0	0	0	0.701	0	0	0	0	0
FGMG_005412	3.334	2.973	2.924	3.128	5.044	3.241	3.002	2.049	2.668	2.031	1.099	2.956
FGMG_011188	16.149	18.474	17.626	35.212	39.637	27.229	27.165	24.696	27.078	20.527	16.813	14.9
FGMG_005891	0	0	0	0	0	0	0	0	0	0	0	0
FGMG_004238	58.736	55.817	63.78	57.532	54.785	71.054	73.12	70.528	58.495	59.26	75.117	64.175
FGMG_007108	26.377	22.715	26.481	8.961	10.671	12.38	15.527	16.358	11.822	18.045	17.69	16.452
FGMG_006613	97.332	89.877	97.198	25.281	29.723	36.066	45.695	55.83	46.131	82.267	71.811	84.953
FGMG_000329	160.328	169.992	164.887	72.397	52.965	60.232	76.636	68.332	61.126	66.597	76.074	70.342
FGMG_002204	250.745	247.168	252.53	181.491	154.102	142.146	147.98	158.085	139.008	171.707	153.397	185.573
FGMG_011658	4.038	4.341	4.601	5.405	7.257	6.369	5.071	4.837	3.038	3.426	4.33	4.121
FGMG_010705	1148.96	1060.64	1180.36	332.01	313.782	340.38	507.433	317.564	329.965	241.322	372.494	256.124
FGMG_003185	0.755	1.645	1.838	0	0	0	0	2.534	1.705	1.923	1.08	2.698
FGMG_003535	20.685	24.512	23.978	15.301	19.719	16.884	18.605	20.556	19.595	17.358	17.396	18.403
FGMG_003237	18.073	16.177	18.115	30.548	46.892	27.037	25.658	26.624	37.947	19.285	32.19	15.723
FGMG_001377	18.623	17.302	20.002	25.267	22.243	21.677	25.578	26.314	27.95	33.207	33.65	33.395
FGMG_007304	3.643	4.565	3.521	9.91	11.347	12.638	6.98	4.553	7.11	5.329	7.36	3.979
FGMG_010658	74.171	76.244	80.145	56.832	52.059	53.603	60.042	51.726	60.413	52.781	55.516	41.018
FGMG_000595	137.167	124.24	133.069	70.868	80.372	70.809	82.044	98.182	77.724	88.871	94.371	88.155
FGMG_010561	2.633	1.896	2.038	3.166	2.357	7.655	3.975	3.211	2.701	1.828	1.882	1.924
FGMG_012022	3.904	2.243	1.641	0	1.874	0.652	1.488	3.086	1.504	20.292	1.157	5.61
FGMG_011005	56.9	64.698	57.473	113.403	101.615	107.094	84.938	81.85	90.287	65.365	56.989	59.817
FGMG_005779	0	0	0	0	0	0	0	0	0	0	0	0
FGMG_005634	37.451	34.209	43.177	18.988	17.204	27.373	53.888	64.888	58.028	92.762	72.449	92.727
FGMG_011986	0	0	0	0	0	0	0	0	0	0	0	0
FGMG_000651	15.718	13.207	15.253	13.872	11.013	12.457	16.525	16.491	17.671	19.483	12.993	21.723
FGMG_006292	193.684	197.704	184.162	307.405	352.955	268.007	296.504	299.615	275.908	273.242	274.494	253.801
FGMG_003841	0	0	0	0	0	0	0	0.102	0	0	0.13	0
FGMG_001311	70.546	74.075	73.186	119.326	112.839	123.509	119.864	117.514	130.011	122.508	113.052	108.266
FGMG_007749	36.674	31.2	37.29	10.583	12.973	13.761	9.377	10.838	7.009	16.648	16.281	25.212
FGMG_006814	0.637	1.032	0.704	0	0	0	0	0	0.653	0.368	0	0.258
FGMG_008578	3.686	3.503	3.31	18.458	27.302	23.576	13.063	7.77	11.17	5.427	11.292	7.805
FGMG_004319	154.06	125.584	154.078	42.868	53.175	56.567	97.152	79.287	54.288	218.885	195.358	268.955
FGMG_005490	0.12	0	0.081	0	0	0	0.195	0	0.226	0	0.286	0
FGMG_008108	77.267	84.637	81.669	89.643	81.113	87.37	69.297	73.997	81.673	78.693	76.276	75.514
FGMG_011445	29.696	30.755	30.758	21.749	23.529	23.521	21.325	24.197	21.351	23.152	23.891	21.805
FGMG_005497	5.36	5.373	5.75	2.764	2.743	2.036	3.864	4.547	3.269	4.36	6.89	4.03
FGMG_012449	3.11	2.851	1.401	1.905	11.34	6.578	5.625	4.829	8.448	3.298	2.882	0.514
FGMG_010403	32.154	36.261	37.158	35.973	21.32	27.265	24.791	24.913	20.116	22.879	21.707	21.179
FGMG_012278	6.584	7.242	6.409	31.963	26.575	26.854	17.35	12.996	17.391	14.294	8.963	11.662
FGMG_001386	60.143	74.779	62.73	132.528	135.272	148.046	131.745	126.598	132.3	128.513	118.023	128.614
FGMG_010330	16.176	13.329	15.912	9.591	8.011	8.227	14.66	11.618	10.69	29.572	16.81	33.536
FGMG_009233	776.816	892.654	795.533	4967.46	5705.49	4921.27	4855.85	4614.93	4873.48	4229.2	3839.61	3858.75
FGMG_008747	0.853	1.146	1.111	0.504	0.5	0.348	0.149	1.021	0.344	0.969	0.871	0.544
FGMG_001336	19.344	21.78	21.455	28.756	33.164	28.32	24.16	28.474	28.507	22.879	21.041	22.873
FGMG_007094	41.676	43.477	46.419	13.752	7.698	10.231	18.903	21.666	20.995	31.446	32.317	28.896
FGMG_002566	3.501	1.768	2.137	4.725	3.517	6.936	17.794	17.871	11.891	20.342	14.171	21.37
FGMG_011937	0.096	0.063	0.065	7.905	9.413	7.281	0	0.356	0.18	0.507	2.278	0.427
FGMG_002924	35.702	32.523	39.544	5.657	3.743	3.257	50.408	19.923	17.374	26.306	19.974	22.404
FGMG_004848	4.217	7.834	5.752	54.651	29.465	49.643	21.988	16.657	15.417	15.234	17.859	17.196
FGMG_003177	10.133	9.413	9.194	46.537	36.945	45.721	36.96	22.025	28.582	14.923	13.189	15.916
FGMG_004310	186.27	184.295	196.058	158.074	168.205	132.875	148.504	135.527	114.371	157.199	142.848	187.176
FGMG_010875	59.085	57.231	63.927	38.672	34.887	47.183	27.146	30.137	30.16	20.389	26.163	22.51
FGMG_006582	18.244	18.706	19.793	20.05	17.626	19.474	20.349	17.764	17.998	19.676	20.026	21.745
FGMG_004402	0	0	0	0	0	0	0	0	0	0	0	0
FGMG_007340	3.239	2.225	2.848	0	0	0.377	2.905	2.309	0.746	1.367	1.063	2.066
FGMG_004618	8.71	10.939	10.331	11.821	8.958	10.689	8.633	9.046	8.36	7.236	5.853	7.776
FGMG_002627	9.19	9.265	7.35	0	4.15	1.926	3.294	2.592	2.854	1.609	3.615	4.14
FGMG_000537	68.866	62.52	71.199	126.317	132.073	157.439	91.122	106.528	110.121	77.407	193.104	68.303
FGMG_009566	0.496	0.589	0.369	1.093	0	1.51	0	0.369	0.186	0.526	0.472	0.148
FGMG_007686	71.209	65.132	75.626	107.301	98.671	97.54	114.835	116.675	113.4	463.565	375.414	487.367
FGMG_009541	59.539	55.002	70.713	65.297	95.847	104.684	136.369	142.747	117.063	207.504	189.66	259.975
FGMG_011944	0.106	0.279	0.143	11.658	4.627	6.845	20.143	25.223	13.922	33.084	45.862	35.096
FGMG_010302	17.738	15.079	17.18	25.227	33.528	31.741	35.126	34.722	38.427	33.023	31.062	22.988
FGMG_009825	114.265	114.13	107.154	78.371	86.961	73.802	77.547	91.888	79.813	69.059	77.954	57.878
FGMG_005338	0.061	0.06	0.062	0	0	0	0	0	0	0	0.109	0
FGMG_008594	3.242	3.044	2.785	1.899	2.754	1.312	1.122	0.889	0.847	1.04	1.231	1.065
FGMG_000341	15.426	16.948	16.426	16.108	15.564	16.203	15.191	16.814	15.235	17.725	18.386	17.664
FGMG_004820	0.066	0.196	0.101	0	0	0	0.484	0.277	0.186	0.21	0.236	0.443
FGMG_010983	2.962	2.304	2.788	0	0	0	0	0.296	0.597	0	0.378	0
FGMG_010890	9.945	13.433	10.433	33.776	29.091	37.86	76.233	99.372	79.26	93.924	80.172	90.68
FGMG_010244	2.287	2.658	2.419	3.288	4.894	6.814	4.37	4.724	3.927	7.275	6.397	3.551
FGMG_003547	80.134	74.708	72.326	91.929	75.127	86.983	94.462	79.782	92.519	90.963	91.338	93.026
FGMG_009021	7.967	7.517	8.255	4.068	3.268	3.479	6.809	5.173	4.627	6.485	4.983	5.283
FGMG_006410	117.946	115.353	116.939	109.676	120.558	126.659	110.97	111.516	124.934	111.137	104.432	104.024
FGMG_005266	1.939	2.342	1.848	1.282	1.909	2.215	2.462	1.734	1.531	1.727	1.802	1.039
FGMG_007869	112.871	107.31	110.212	224.069	207.072	215.015	187.17	160.104	150.705	130.338	134.829	131.528
FGMG_011778	4.43	5.178	5.085	16.765	15.761	10.971	11.728	13.274	14.752	9.677	8.01	7.862
FGMG_001966	5.761	7.381	8.073	468.748	271.5	347.669	511.325	399.159	544.82	616.406	306.79	532.472
FGMG_001867	0.677	0.571	0.381	0	0.411	0	0.612	0.14	0.848	0.399	0.448	0.336
FGMG_005482	0	0	0	2.804	5.565	1.937	0.331	0.379	0.957	0.324	0.121	0.303
FGMG_011428	44.295	44.83	42.931	33.625	41.219	37.574	48.343	48.896	42.012	92.381	89.783	113.619
FGMG_000798	177.699	164.751	171.418	156.541	169.675	167.99	143.997	142.357	139.742	127.255	124.235	119.313
FGMG_003283	7.193	7.695	8.124	22.348	31.682	18.195	4.951	2.563	7.081	1.996	4.141	4.31
FGMG_000182	6.637	7.251	6.275	65.95	65.446	67.55	83.626	46.224	52.765	49.881	39.079	68.31
FGMG_008228	4.41	4.077	4.808	4.127	1.365	1.9	5.485	2.906	0.939	11.381	4.163	18.385
FGMG_010897	0.026	0.026	0.052	0	0	0	0	0.072	0	0	0.092	0
FGMG_005637	0	0	0	0	0	0	0	0	0	0	0	0
FGMG_009911	3.666	2.63	4.209	25.359	24.551	11.109	6.942	2.195	6.12	5.831	4.278	4.175
FGMG_004950	37.721	37.578	38.05	0	0	0	0	0	0	0	0.094	0
FGMG_001790	26.653	23.563	25.119	30.518	42.215	48.231	24.037	22.588	25.086	20.373	28.185	16.605
FGMG_006008	272.052	261.603	260.714	423.7	414.442	398.626	337.812	338.097	325.506	292.075	280.933	275.355
FGMG_008689	0	0	0	0	0	0	0	0	0	0	0	0
FGMG_008635	54.549	65.032	62.024	58.022	41.932	54.021	28.686	32.3	24.962	28.03	27.81	28.097
FGMG_005131	0	0	0	0	0	0	0	0	0	0	0	0
FGMG_007850	26.583	24.641	26.53	11.197	24.605	20.719	16.3	14.803	15.965	12.465	15.127	13.821
FGMG_007370	36.128	42.862	38.223	12.729	10.365	10.146	6.652	5.186	7.462	5.966	6.561	5.64
FGMG_010455	9.63	9.775	9.913	7.166	10.222	8.662	7.143	7.419	7.641	5.17	5.373	5.321
FGMG_004440	3.57	4.319	3.552	8.743	3.254	4.53	4.842	6.281	4.475	8.832	6.378	5.312
FGMG_004523	0	0	0	0	0	0	0	0	0	0	0	0
FGMG_005335	3.213	3.036	2.629	1.618	2.141	2.794	1.832	3.099	2.852	2.957	5.596	2.694
FGMG_009967	17.877	17.084	16.995	0.54	1.072	2.986	1.277	2.923	2.581	3.223	5.256	2.48
FGMG_011716	29.315	26.556	27.314	37.667	41.367	46.836	29.816	34.296	35.301	34.304	28.768	29.562
FGMG_008680	205.438	206.165	214.257	205.726	199.604	195.553	177.043	174.934	185.559	161.085	165.115	143.585
FGMG_006944	0	0	0	0	0	0	0	0	0	0	0	0
FGMG_000625	65.303	55.47	72.448	196.694	165.768	175.835	191.587	162.079	191.718	147.621	181.318	148.194
FGMG_001708	54.029	53.834	53.802	53.325	54.905	54.649	50.134	47.564	49.118	47.831	44.645	45.56
FGMG_002517	0.417	0.551	0.564	155.57	190.124	339.335	50.476	25.26	71.125	5.898	0.828	6.208
FGMG_002621	519.67	468.796	409.171	67.89	92.192	74.048	235.347	348.69	168.046	580.465	777.756	600.402
FGMG_008534	14.856	17.782	17.356	16.073	12.853	12.935	15.071	14.322	14.376	11.619	10.288	10.449
FGMG_003447	11.879	12.105	16.872	22.685	22.974	25.115	23.588	19.54	23.645	21.016	27.069	19.298
FGMG_003286	156.199	181.285	183.292	128.749	115.039	110.198	135.671	126.326	114.552	142.018	164.483	161.141
FGMG_007995	0.873	0.972	1.04	2.526	0.358	0.997	0.746	0.305	0	0.694	0.468	0.682
FGMG_009094	4.134	5.09	4.701	1.495	1.907	1.033	2.334	1.985	2.478	1.849	2.908	2.364
FGMG_005288	6.119	6.221	5.202	2.268	5.402	4.701	4.69	3.604	2.786	2.706	3.432	3.43
FGMG_004827	0.211	0.146	0.278	0	0.692	0.481	0.103	0.177	0.238	0.402	0.678	0.565
FGMG_005593	3.764	5.082	7.891	212.156	197.902	382.017	842.599	940.502	853.716	949.457	1764.01	1005.5
FGMG_000238	194.484	171.606	168.546	1.333	1.323	1.227	2.624	3.83	0.909	2.308	7.106	3.478
FGMG_008621	0.384	0.598	0.278	0	1.801	0	0.268	0.307	0.619	0.175	0.392	0.735
FGMG_008077	15.572	17.497	17.296	13.164	15.488	13.031	13.869	12.663	12.225	12.69	13.934	12.715
FGMG_007639	5.147	6.6	7.047	1.182	0.293	0.816	3.055	5.544	5.444	8.414	7.217	7.659
FGMG_008660	35.86	39.786	40.367	35.776	36.425	30.491	24.839	26.78	22.67	19.577	19.182	19.319
FGMG_000774	143.201	100.939	115.436	19.235	10.908	17.626	31.537	36.03	29.2	27.493	23.504	19.079
FGMG_008995	82.216	70.037	81.32	137.204	144.832	131.946	83.83	86.172	86.517	71.043	85.046	70.096
FGMG_007668	0.55	0.401	0.381	1.435	0	0.331	0.283	0.162	0.816	0.644	0.517	0.258
FGMG_005588	1.275	1.845	1.114	19.138	15.451	19.494	64.095	115.579	76.48	75.33	105.453	47.82
FGMG_007879	84.69	80.921	75.65	128.508	131.964	116.863	138.972	135.76	133.903	150.698	112.34	143.95
FGMG_001689	49.442	48.384	48.941	81.588	78.297	96.54	105.406	128.691	129.76	130.013	159.507	114.239
FGMG_007776	0	0	0	0	0	0	0	0	0	0	0	0
FGMG_007021	0	0	0.091	0	0	0	0.437	0	0	0	0.64	0
FGMG_003121	258.193	320.973	275.018	1374.91	1537.21	1350.54	1309.34	1201.88	1366.93	1147.72	1035.23	974.553
FGMG_000166	34.714	42.414	38.413	3.146	3.568	2.794	3.319	2.963	2.607	5.448	8.354	9.586
FGMG_009552	0	0	0	0	0	0	0	0	0	0	0	0
FGMG_010988	28.513	21.9	25.386	21.996	14.552	16.088	28.152	22.38	15.305	23.484	18.086	21.892
FGMG_003917	0	0	0.051	0	0.41	0	0.122	0.14	0.141	0	0.089	0
FGMG_008917	28.664	22.618	26.054	66.45	74.618	50.734	109.496	101.679	90.693	96.898	101.299	106.705
FGMG_011791	31.428	27.778	29.557	28.149	30.262	30.383	16.628	17.942	14.207	10.945	16.226	15.359
FGMG_004783	0.047	0.046	0	0	0	0	0.229	0	0	0	0.335	0
FGMG_000129	0.473	0.54	0.59	0	0.597	0.415	0.533	1.219	0.615	0.578	1.689	0.812
FGMG_012355	1.641	1.144	1.663	1.85	1.835	2.981	1.093	1.042	1.473	1.305	1.999	0.499
FGMG_001212	0	0	0	0	0	0	0	0	0	0	0	0
FGMG_003954	0	0.011	0.011	0.187	0	0.13	0.388	6.243	3.199	2.128	0.405	0.101
FGMG_010558	27.353	28.049	28.137	36.572	32.454	33.28	26.174	28.828	29.877	27.267	25.92	26.49
FGMG_003358	79.156	89.406	74.42	3.78	2.501	3.481	4.714	6.105	6.592	6.222	8.806	3.629
FGMG_002192	0.481	0.497	0.576	29.973	69.521	108.512	26.558	30.275	32.036	32.655	102.644	30.908
FGMG_005342	9.39	0.084	2.434	74.217	61.997	108.377	235.58	283.213	87.912	486.32	194.082	768.262
FGMG_008378	0.035	0.035	0.018	0	0	0	0	0	0	0	0.063	0.079
FGMG_006364	3.643	2.763	3.008	1.943	0.723	2.181	2.511	2.463	2.403	2.477	2.52	4.197
FGMG_004803	7.051	7.504	6.522	0	0.723	4.027	3.013	2.956	4.724	2.664	6.3	2.164
FGMG_002674	33.217	37.936	42.659	15.869	16.08	16.097	13.642	12.057	13.537	14.801	12.529	14.884
FGMG_012258	0	0	0	0	0	0	0	0	0	0	0	0
FGMG_009931	0.089	0.088	0.129	66.016	91.256	54.199	8.597	2.139	10.075	6.29	0.775	0.626
FGMG_001816	22.889	20.399	23.698	1.198	1.784	1.863	6.283	7.191	6.543	8.186	10.751	9.222
FGMG_008005	23.841	22.883	24.851	5.152	5.113	10.084	34.494	40.206	28.715	60.636	35.082	56.341
FGMG_002799	1.392	2.067	1.109	0	0	0	2.914	1.667	2.244	1.582	2.843	2.219
FGMG_011248	26.043	26.393	26.035	53.927	64.049	68.638	45.025	37.035	42.162	28.023	25.241	26.713
FGMG_002077	62.082	65.598	66.222	69.586	69.547	69.013	57.548	55.449	61.902	45.999	61.454	42.676
FGMG_008084	29.508	17.297	18.036	6.301	3.949	5.498	19.983	21.134	11.656	21.185	18.925	19.252
FGMG_000243	1.611	1.261	1.438	1.192	0.789	1.373	1.174	0.806	0.814	1.759	0.773	1.502
FGMG_010289	38.486	41.015	42.334	37.645	41.912	47.569	36.61	31.738	37.751	25.35	28.777	25.286
FGMG_008488	0	0	0	0.719	0	0.248	0.319	0.304	0.123	1.176	0.544	0.388
FGMG_005211	0.427	0.4	0.433	6.281	8.57	14.372	18.204	16.589	15.806	20.393	15.019	12.825
FGMG_003585	0.85	0.707	0.931	0	0.558	0	0.166	0.38	0	0.216	0.122	0
FGMG_009154	0.637	0.407	0.375	0	0	0.235	0	0.057	0	0.131	0.073	0.092
FGMG_007966	2.881	2.045	3.059	0.449	0.446	2.173	1.858	1.823	0.613	7.609	6.509	11.407
FGMG_002834	6.46	6.335	6.797	9.112	7.033	18.533	11.662	12.92	9.672	10.129	15.099	8.61
FGMG_003353	5.705	4.447	6.238	0	0.737	1.539	2.632	1.255	1.014	2.001	2.569	2.005
FGMG_008760	0.388	0.384	0.393	0	0	0	0	0.542	0	0	0	0
FGMG_005733	0.755	0.903	1.02	1.56	1.032	0.359	3.378	2.988	1.596	2.401	2.697	1.825
FGMG_010922	55.689	53.95	52.116	47.309	49.011	52.432	43.916	42.18	47.362	41.711	41.241	41.409
FGMG_010280	0	0	0	0	0	0	0	0	0	0	0	0
FGMG_008679	49.06	50.038	49.584	35.963	31.478	33.76	39.111	42.084	35.806	65.325	58.401	72.9
FGMG_012464	0.168	0.14	0.188	1.607	0.725	1.312	8.283	9.727	8.572	18.547	18.753	12.501
FGMG_009903	5.135	3.177	5.124	111.433	46.075	46.736	120.68	305.852	81.476	325.684	223.375	303.737
FGMG_006231	15.543	14.78	17.138	14.652	24.047	16.739	15.147	15.05	13.46	14.638	17.906	11.107
FGMG_005990	88.692	90.698	87.849	69.6	67.632	72.709	75.117	77.348	75.061	118.446	94.902	125.329
FGMG_008149	14.013	13.931	15.118	14.905	14.791	11.863	9.379	12.268	11.829	10.785	10.856	9.536
FGMG_000833	72.782	71.355	60.929	51.008	59.156	51.792	82.407	96.086	98.765	82.769	99.097	72.512
FGMG_001637	18.827	20.105	23.588	14.797	14.149	13.38	13.031	15.143	14.32	13.096	12.27	12.93
FGMG_009764	2.811	3.122	2.924	4.041	3.208	6.141	2.745	3.484	4.688	4.043	4.193	1.855
FGMG_002046	6.613	6.807	7.52	9.545	11.195	15.585	8.885	10.463	12.041	8.292	7.315	7.419
FGMG_009428	5.082	5.464	5.844	7.905	7.845	7.489	6.071	6.375	6.319	8.908	6.591	8.294
FGMG_011556	296.016	296.444	305.206	417.852	426.265	464.166	383.11	383.352	363.866	424.609	408.898	409.875
FGMG_008049	18.568	15.358	16.916	17.487	13.497	20.133	22.381	19.705	22.541	26.916	16.799	29.903
FGMG_005057	2.827	3.517	2.792	1.798	4.757	1.656	1.239	1.215	2.863	1.038	2.85	1.133
FGMG_010762	35.233	34.614	37.531	22.717	25.729	30.703	35.08	38.148	32.775	43.233	37.522	49.669
FGMG_001802	15.857	15.29	16.464	7.811	5.329	10.455	8.652	11.058	8.662	13.62	13.086	15.95
FGMG_005398	53.335	46.2	49.692	27.366	18.54	26.539	29.301	30.779	31.694	26.479	23.946	26.359
FGMG_010863	8.462	5.585	6.552	3.886	1.928	1.342	0.574	1.642	1.326	1.869	2.94	1.049
FGMG_005383	4.134	4.444	5.119	2.929	0.969	4.384	3.749	2.806	4.498	3.476	4.327	4.745
FGMG_010589	11.085	9.634	10.765	7.694	6.941	10.147	17.147	20.099	17.661	19.783	20.109	23.607
FGMG_006265	124.159	134.107	137.146	65.95	81.807	81.623	191.544	182.076	73.134	49.17	78.404	54.162
FGMG_011893	0	0	0.21	12.925	1.509	20.745	59.621	56.674	46.436	91.792	22.104	60.045
FGMG_011703	0	0	0	0	0	0	0	0	0	0	0	0
FGMG_008352	0	0.085	0.044	0	0	0	0	0	0	0	0	0
FGMG_005120	0.607	0.851	0.872	0.836	1.66	1.155	0.988	1.838	1.141	2.253	1.627	0.677
FGMG_001096	81.443	77.913	72.585	35.969	46.557	37.81	29.1	27.755	28.815	24.673	27.381	22.379
FGMG_011592	29.11	29.006	28.84	40.496	52.551	53.258	38.873	41.07	46.236	40.606	35.35	34.274
FGMG_011609	66.943	71.292	66.832	87.434	98.334	75.497	85.436	89.535	79.058	89.019	80.479	93.052
FGMG_005270	9.935	10.397	9.107	1.338	3.32	1.387	4.446	5.146	4.794	5.02	7.954	5.51
FGMG_003705	101.875	117.912	94.652	0.744	1.034	0.72	20.448	52.822	13.665	11.945	42.447	8.723
FGMG_004932	34.667	38.238	34.613	29.774	29.157	37.346	36.102	36.089	31.948	34.07	37.852	34.272
FGMG_005749	0.864	0.606	0.84	0.596	0	0	0.352	0.302	0.203	0.115	0.772	1.447
FGMG_003099	0.212	0.419	0.214	0	0	0	0	0	0	0	0	0
FGMG_009374	0	0	0	0	0	0	0	0	0	0	0	0
FGMG_007522	0.092	0.084	0.072	0.47	0.117	0.325	0.104	0.079	0.16	0.09	0.178	0.222
FGMG_002178	32.726	34.303	31.811	91.045	81.998	79.167	60.343	58.94	59.317	44.133	37.54	39.622
FGMG_008570	36.284	56.696	50.228	17.042	15.882	14.025	10.155	9.594	11.478	10.92	10.603	11.644
FGMG_005838	29.33	28.135	30.419	31.183	26.077	29.528	24.319	28.249	24.149	21.1	28.022	22.326
FGMG_009914	1.696	1.664	1.355	0.265	0.788	1.645	1.485	1.767	1.535	1.985	3.717	1.465
FGMG_004222	0.475	1.41	1.203	1.963	0	0	0.58	0.332	0	0.755	0.424	0
FGMG_003759	1.531	1.364	1.604	0	0	0	0.249	0.285	0	0.325	0.547	0.228
FGMG_002948	18.879	20.092	20.864	32.918	42.9	32.328	24.248	25.206	27.742	19.459	19.117	20.239
FGMG_007487	61.823	75.786	61.744	31.011	28.695	36.476	47.654	70.269	63.202	64.101	82.613	52.502
FGMG_007329	0	0.058	0	0	0	0	0	0	0	0	0.211	0.264
FGMG_001054	4.139	4.319	6.351	0	1.835	0	0	0.625	0.631	0	0	0.499
FGMG_001292	175.013	169.683	170.115	205.949	207.747	222.085	228.259	230.352	219.86	239.319	217.147	204.992
FGMG_004978	1.432	1.711	1.268	2.449	0.81	1.316	0.964	1.472	1.3	1.937	1.647	1.102
FGMG_000974	22.512	24.225	24.819	18.432	19.229	15.834	17.1	21.569	17.497	17.368	20.585	14.611
FGMG_003145	0.992	0.804	0.914	0	0	0	0.44	0.252	0	0.574	0	0.403
FGMG_009959	1.761	2.401	1.375	3.818	0.947	7.254	8.036	8.955	11.4	4.684	2.579	3.866
FGMG_003241	64.963	64.678	64.029	52.791	71.657	59.522	57.531	69.437	68.532	68.532	59.416	65.207
FGMG_001124	21.138	24.373	24.123	28.772	31.761	29.032	25.208	24.918	23.716	25.316	23.27	27.496
FGMG_009601	4.203	4.261	4.908	2.224	2.758	3.84	0.985	0.564	0.759	0.535	0.721	0.6
FGMG_011526	20.423	7.23	19.698	2.046	0	1.414	35.66	14.181	14.663	257.492	95.984	233.16
FGMG_007762	31.224	29.49	31.687	17.381	14.949	15.609	14.717	12.731	14.827	11.593	13.275	12.202
FGMG_005035	12.952	12.844	14.041	11.614	21.97	16.797	23.262	22.207	12.507	56.073	39.695	69.183
FGMG_003495	114.438	74.51	93.614	219.405	202.814	188.932	1085.23	736.635	294.837	889.674	799.729	1304.9
FGMG_006726	59.106	54.949	57.616	47.651	50.068	52.037	64.058	59.342	54.635	102.939	136.17	142.281
FGMG_008651	38.089	35.081	34.888	33.644	32.661	27.788	23.546	22.5	22.959	21.108	19.445	19.945
FGMG_009314	5.021	3.577	4.221	1.012	1.005	2.098	1.495	1.027	2.073	2.337	1.751	3.007
FGMG_005478	23.587	21.073	23.561	85.685	113.663	89.087	67.144	61.406	66.081	27.673	70.588	52.29
FGMG_009422	11.997	11.877	12.63	5.591	2.628	11.587	6.171	7.063	7.129	7.417	15.457	7.707
FGMG_008989	118.331	137.815	124.136	138.609	148.029	152.807	146.156	143.729	153.273	136.427	128.525	119.25
FGMG_006066	0.576	0.741	0.642	0	0	0	0.281	0.483	0	0.183	0.412	0.257
FGMG_012362	0.57	0.398	0.442	0.554	0.55	1.149	0.164	0.75	0.567	0.853	0.24	0.748
FGMG_011090	5.478	5.297	6.112	25.273	25.08	15.518	11.612	12.341	15.809	10.265	21.244	10.994
FGMG_001945	15.985	18.207	18.53	6.614	5.925	7.297	8.384	10.372	10.343	11.011	9.074	10.119
FGMG_007461	3.855	3.326	3.37	46.773	27.269	44.426	41.617	36.368	30.124	61.645	54.974	76.247
FGMG_009899	7269.84	6993.16	6727.9	24.731	35.45	94.911	1449.57	1218.33	428.492	1126.15	1154.68	1147.05
FGMG_009097	22.861	25.817	26.434	25.55	21.243	19.399	20.6	20.582	23.091	17.715	18.111	15.662
FGMG_000057	0.057	0.056	0	7.037	0.466	22.686	2.771	2.141	1.281	0.271	0	0.76
FGMG_006181	10.788	12.041	11.938	11.225	10.039	11.201	5.976	6.348	6.62	5.679	7.249	5.65
FGMG_001273	7.791	7.713	4.949	5.152	5.113	3.559	1.015	2.322	1.172	3.635	2.599	1.855
FGMG_002258	3.841	3.716	3.312	0	0	0.504	1.509	1.727	0.996	2.809	2.84	3.843
FGMG_011994	1.258	1.131	1.276	1.92	1.906	1.105	1.229	0.595	1.092	0.554	1.038	0.691
FGMG_005845	9.462	8.985	9.532	3.444	1.953	3.738	3.633	4.158	4.364	5.017	6.912	3.321
FGMG_002893	162.832	179.426	175.353	124.156	146.634	128.044	130.93	110.103	105.908	127.346	128.325	159.586
FGMG_003727	0.097	0.08	0.082	41.77	34.85	14.703	6.444	0.764	7.353	16.943	0.92	2.586
FGMG_008717	20.897	24.288	20.99	9.446	10.794	13.643	12.174	11.564	12.306	9.142	9.528	9.97
FGMG_010547	11.267	9.215	9.808	4.05	9.042	13.288	7.476	4.791	3.109	4.675	7.221	4.92
FGMG_001277	0	0	0	0	0	0	0	0	0	0	0	0
FGMG_010903	53.584	45.37	58.969	50.226	38.177	50.936	59.339	50.035	51.777	61.888	54.745	67.229
FGMG_009645	33.681	33.725	29.095	10.109	10.605	15.961	34.89	57.9	52.231	40.399	198.526	34.78
FGMG_006797	16.698	21.117	25.117	0	0	0	0.526	1.204	2.431	0	0.77	1.443
FGMG_007294	11.095	11.2	11.972	11.083	6.92	9.29	13.167	12.314	12.492	11.572	12.624	11.028
FGMG_005656	1.725	1.397	1.494	9.851	13.377	12.894	12.098	11.393	10.615	6.883	14.457	8.959
FGMG_000122	1.333	1.41	0.921	1.002	0.994	0.346	0.888	0.931	0.513	1.253	0.758	0.676
FGMG_008385	0	0	0	0	0	0	0	0	0	0	0	0
FGMG_009935	0.915	1.229	0.795	0	0	0	0.638	0.183	0.369	0.208	0.701	0.875
FGMG_010735	2.505	2.687	1.651	0.69	2.74	1.43	1.631	2.217	1.649	0.398	1.94	0.932
FGMG_002304	1.898	1.32	1.768	5.936	5.891	7.029	6.011	4.658	4.774	4.568	5.316	4.465
FGMG_002762	198.938	234.402	214.077	104.428	115.293	97.588	120.771	126.768	108.978	187.135	141.786	192.854
FGMG_001510	75.165	77.896	75.861	49.447	51.226	52.55	47.826	49.046	53.397	37.009	38.877	42.253
FGMG_003561	1.44	1.472	1.435	0.78	0.774	1.348	1.037	0.66	1.198	0.676	1.096	0.737
FGMG_011801	79.772	79.146	81.039	110.461	80.323	112.484	113.346	109.291	109.172	103.517	106.827	114.928
FGMG_007417	8.235	8.934	8.471	10.036	15.935	13.634	12.845	12.836	11.414	9.526	11.208	10.387
FGMG_001619	39.772	50.158	46.088	47.748	63.628	60.312	57.62	62.952	67.495	81.893	61.335	79.193
FGMG_002986	16.911	22.405	20.738	37.005	29.626	35.565	23.813	21.938	23.972	18.333	18.934	18.342
FGMG_003045	9.533	10.458	9.692	28.071	15.983	17.643	12.504	15.401	13.818	14.476	12.931	13.978
FGMG_008407	19.02	19.606	23.639	1811.48	1314.61	1737.2	818.984	547.995	609.391	687.733	376.192	725.074
FGMG_008296	0.295	0.209	0.32	0	0	0	0	0.118	0	0.134	0.452	0.094
FGMG_008125	0.397	0.393	0.503	0	0.813	0	0	0.139	0.28	0.473	0.354	0.664
FGMG_011216	32.592	31.629	28.275	13.784	22.384	25.969	24.983	28.065	20.524	25.195	24.107	27.068
FGMG_005212	46.059	48.897	53.015	2.801	7.413	5.483	9.239	7.497	5.735	8.713	8.477	12.48
FGMG_000384	5.836	5.557	5.747	0	0.912	0.635	10.585	7.611	5.644	23.16	17.677	28.532
FGMG_007131	0.419	0.414	0.297	0	0	0	0	0	0	0	0	0
FGMG_004893	20.201	30.16	26.3	21.458	18.237	15.203	16.999	14.862	18.511	17.764	20.789	22.254
FGMG_000938	183.22	152.876	168.852	118.504	124.842	110.334	113.881	114.378	106.947	144.238	165.57	166.706
FGMG_009890	0	0	0	0	0	0	0	0	0.691	0	0	0
FGMG_003658	6.105	6.761	5.829	2.549	2.529	3.169	3.99	5.299	4.088	11.672	7.162	13.007
FGMG_006707	245.113	266.856	256.612	1057.09	1181.87	999.613	1038.44	1028.96	1045.5	992.367	822.271	853.374
FGMG_001781	0	0	0	0	0	0	0	0	0	0	0	0
FGMG_005406	634.894	447.898	555.99	317.043	319.901	282.557	337.739	260.237	189.377	172.906	110.93	203.229
FGMG_008121	38.51	40.408	39.864	30.072	37.817	30.622	26.799	28	26.802	26.884	25.272	26.178
FGMG_003555	0.322	0.239	0.408	0.666	0	0	0.786	0	0.227	0	0.144	0.359
FGMG_006026	4.186	3.968	4.998	26.977	49.467	31.598	107.912	258.721	106.854	330.716	418.19	334.26
FGMG_001517	8.05	9.873	9.25	11.854	19.784	18.61	12.572	14.299	15.995	16.276	15.14	14.257
FGMG_001161	7.779	8.921	9.065	24.516	24.328	23.449	19.829	19.381	20.591	18.577	17.447	16.905
FGMG_006662	0.799	1.187	0.9	0	0.729	0	0	0.124	0	0	0	0
FGMG_012374	0.326	0.646	0.772	0	0	0	0	0	0	0	0	0.971
FGMG_008334	0.043	0	0	0	0	0	0	0	0	0	0	0
FGMG_001726	23.092	24.562	26.987	13.124	11.08	12.719	16.373	12.582	14.971	23.178	19.349	26.497
FGMG_000029	1.004	1.326	0.962	3.229	0.458	1.593	0.954	1.17	0.472	1.686	0.698	0.996
FGMG_003414	38.881	32.148	35.266	170.565	150.247	181.925	75.345	78.299	86.913	121.799	152.995	148.201
FGMG_007437	60.188	50.237	55.089	33.308	39.664	39.69	49.558	56.793	48.728	67.851	77.307	72.396
FGMG_003216	4.527	3.374	3.553	0.805	0.799	2.224	0.475	0.816	1.648	1.084	2.783	0.869
FGMG_006105	1.735	1.682	1.697	0.808	1.003	1.117	2.566	2.425	1.31	1.944	1.66	3.055
FGMG_011588	109.182	155.314	134.686	41.296	12.582	18.017	19.901	17.818	20.271	16.658	17.226	20.442
FGMG_010777	3.146	3.394	3.536	2	1.985	2.303	0.788	0.958	1.137	1.026	1.801	0.9
FGMG_010355	0.129	0	0.131	0	0	0	0	0	0	0	0	0
FGMG_003848	1.578	1.392	1.704	24.383	15.943	27.55	86.477	97.381	97.708	92.009	133.069	92.117
FGMG_011164	78.025	71.193	75.161	60.858	70.099	56.303	71.579	68.517	61.184	61.264	60.136	59.859
FGMG_008413	1.21	1.219	2.54	21.763	6.27	51.647	305.219	374.025	244.448	507.327	384.674	323.938
FGMG_012228	1.577	2.29	1.918	1.738	2.875	3.602	1.027	0.881	0.791	0.223	0.751	0.313
FGMG_005259	1.298	1.928	1.822	0	0	0	0.244	0.14	0	0.477	0.178	0.223
FGMG_012417	209.05	229.843	216.843	447.624	485.142	475.929	279.5	273.184	258.134	188.719	235.981	196.188
FGMG_006953	1.201	1.15	1.157	9.113	13.242	16.413	10.19	8.307	8.884	6.951	8.442	7.206
FGMG_006228	3.024	1.725	2.026	0.847	1.682	2.341	1.502	1.576	0.289	0.815	1.282	1.373
FGMG_012203	0.149	0.246	0.252	41.101	40.787	48.267	27.679	25.566	30.573	46.815	33.227	33.07
FGMG_007423	56.705	43.571	59.934	7.191	16.502	12.418	39.956	27.272	17.942	33.378	43.23	40.53
FGMG_002738	11.995	9.616	10.663	7.944	8.446	7.839	10.977	11.893	8.616	13.865	15.331	16.393
FGMG_002442	0	0	0	0	0	0	0	0.073	0	0	0	0
FGMG_012102	0.962	0.33	0.806	9.786	9.711	15.21	11.471	12.819	15.547	13.18	16.592	11.642
FGMG_003602	0.042	0	0	0	0	0	0.517	0.296	0.12	0	0.076	0.095
FGMG_000428	342.313	271.192	317.472	43.618	41.986	55.44	312.025	331.992	217.29	920.706	862.11	1235.75
FGMG_011675	4.379	3.406	4.058	12.41	10.263	11.43	18.938	26.221	19.761	21.688	16.542	24.014
FGMG_002778	0.145	0.288	0.442	0	2.386	0	0	0	0	0	0	1.298
FGMG_004485	299.053	383.369	319.864	654.48	679.663	645.503	566.793	539.953	631.721	488.659	469.447	450.999
FGMG_001439	0	0	0	0	0	0	0	0	0	0	0	0
FGMG_010372	132.506	128.814	133.576	122.181	150.586	167.325	123.938	123.25	140.018	135.633	121.655	123.3
FGMG_011505	7.5	7.086	8.238	24.044	20.586	21.495	20.47	20.082	15.282	17.326	16.815	11.202
FGMG_008238	4.145	0.583	1.982	0	0.773	0.269	5.52	4.805	5.58	4.345	2.693	4.941
FGMG_001459	26.613	27.095	27.367	31.47	33.802	34.359	28.651	28.649	29.036	22.315	20.636	21.704
FGMG_009225	284.849	351.113	304.2	168.034	129.45	145.094	146.932	109.126	110.143	109.752	129.991	112.827
FGMG_011254	20.95	21.869	22.472	16.896	22.571	25.139	17.85	22.847	21.952	17.504	15.03	13.16
FGMG_000022	0.399	1.016	1.388	88.634	61.757	85.327	95.804	92.6	95.554	116.471	97.423	86.815
FGMG_006984	0	0	0	0	0	0	0	0	0	0	0	0
FGMG_011767	6.67	7.223	8.854	6.137	5.9	5.829	4.418	4.052	4.646	3.358	2.487	2.071
FGMG_006385	70.512	74.777	68.243	138.061	122.381	122.695	128.289	107.898	104.537	75.81	76.785	69.737
FGMG_007444	0.661	0.262	0.268	0	0	0	0	0	0	0	0	0.59
FGMG_010202	53.777	55.88	55.99	63.344	60.303	64.484	65.124	66.342	65.202	63.037	58.404	62.602
FGMG_012313	0.923	0.507	1.299	0	2.523	0.585	0	0.573	1.735	0.652	1.282	0.229
FGMG_004971	77.599	2.934	13.175	1.54	1.815	1.796	2.445	2.327	3.055	3.945	4.474	2.677
FGMG_004411	63.837	60.796	59.592	239.867	186.764	270.849	148.37	134.187	138.035	154.783	140.787	140.489
FGMG_001675	0.971	1.138	1.808	0	0.325	0.226	0.678	1.219	1.23	1.261	1.7	0.531
FGMG_011885	25.878	20.164	25.756	81.884	88.47	74.638	37.351	22.44	29.262	17.806	20.527	21.324
FGMG_006907	0.438	0.798	0.826	0.142	0	0.098	0.419	0.264	0.387	0.382	1.165	1.877
FGMG_007897	26.123	28.347	30.056	15.049	15.483	15.593	20.329	18.311	18.84	18.65	16.193	17.777
FGMG_003795	5.629	5.463	5.282	2.641	4.234	2.386	3.121	2.404	2.981	2.111	2.591	2.633
FGMG_009454	53.385	63.543	53.165	5.727	7.02	5.585	6.069	5.352	6.552	4.472	6.262	2.638
FGMG_011626	12.655	11.619	10.966	5.062	1.674	4.662	3.489	1.996	1.151	1.948	2.553	2.278
FGMG_005909	15.18	19.347	14.097	0	1.491	1.038	2.663	2.54	0	2.891	3.573	6.086
FGMG_010609	93.811	96.194	97.538	190.622	187.445	191.532	192.451	173.699	190.987	178.046	158.072	151.598
FGMG_005472	59.641	61.415	52.758	42.022	24.244	37.804	85.437	123.887	80.527	137.728	129.382	113.987
FGMG_008367	14.725	14.074	19.902	0	0	0	10.475	1.626	6.153	0.578	0.91	2.272
FGMG_000686	43.175	47.118	43.923	14.889	15.779	16.044	16.694	19.678	18.168	26.608	27.195	29.949
FGMG_002494	100.028	84.518	100.478	39.97	49.58	50.044	41.319	24.068	38.357	25.955	23.759	28.329
FGMG_010099	0.378	0.151	0.378	0	0.086	0	0.103	0.22	0.178	0.434	0.525	0.75
FGMG_008515	3.781	4.047	3.915	5.076	3.977	5.536	5.918	6.638	5.925	6.528	5.89	6.781
FGMG_010900	0.163	0.129	0.231	0	0	0.372	0.318	0.819	0.551	0.518	0.465	0.581
FGMG_006830	0.842	0.735	0.954	0	0	0	0	0.138	0	0	0	0
FGMG_006391	11.261	9.385	9.027	35.621	14.611	35.433	26.373	35.725	40.028	25.77	79.255	21.544
FGMG_001129	0	0	0	0	0	0	0	0	0	0	0	0
FGMG_007239	0.348	0.443	0.454	0	0	0.284	1.578	3.543	3.787	3.163	3.198	1.221
FGMG_003552	0.292	0.217	0.493	3.219	5.99	3.892	4.517	3.809	3.707	0.542	1.479	1.412
FGMG_007859	30.55	28.942	30.324	44.245	53.209	42.479	45.961	39.612	41.069	38.813	31.204	30.676
FGMG_007357	0.029	0.058	0.059	0	0	0	0	0	0	0	0	0
FGMG_012107	5.899	5.912	6.403	17.105	8.04	18.864	13.65	12.681	13.823	8.141	6.616	7.13
FGMG_005279	5.817	7.626	6.1	0	0	0	0.588	0.673	0.453	0.51	0.287	1.254
FGMG_004141	2.159	2.164	2.621	46.932	69.532	40.791	9.892	3.724	9.548	5.087	3.048	1.844
FGMG_008912	62.626	79.278	65.886	284.97	291.039	258.642	256.364	273.02	257.942	223.428	182.14	213.943
FGMG_008670	19.562	19.507	19.733	35.9	40.604	33.354	30.745	27.346	31.239	22.773	21.823	21.799
FGMG_012053	1.088	0.769	1.215	2.203	2.186	2.536	1.301	1.241	1.127	0.706	1.19	1.784
FGMG_006196	118.322	124.89	141.233	168.46	164.801	185.145	345.118	435.803	379.804	777.506	462.783	752.591
FGMG_004638	429.367	443.223	464	695.639	528.2	522.401	520.664	493.939	543.049	383.783	346.864	348.613
FGMG_008493	0.665	0.85	0.899	22.899	9.999	12.022	7.575	4.567	6.563	6.961	4.059	6.925
FGMG_005509	5.903	5.958	6.013	3.316	4.702	2.618	3.778	5.366	6.466	5.014	5.735	2.942
FGMG_008583	5.409	6.273	5.729	4.015	3.26	4.034	2.803	3.455	3.363	3.301	4.892	2.365
FGMG_009020	11.523	12.289	12.764	12.632	12.932	11.653	11.287	10.932	11.239	11.537	11.457	10.858
FGMG_007778	59.54	61.223	56.976	87.083	101.185	102.036	101.093	92.603	98.356	84.942	95.665	76.193
FGMG_007914	156.68	159.276	156.795	121.204	117.404	116.588	112.162	129.005	122.233	114.292	99.788	117.61
FGMG_010570	2.283	2.14	2.758	3.614	0.797	3.051	2.491	3.19	3.837	2.086	2.778	2.06
FGMG_003591	3.683	3.608	3.734	13.352	24.561	22.046	5.675	4.624	8.445	5.702	8.447	5.891
FGMG_004151	3.112	2.411	1.989	0	3.329	1.545	5.946	6.427	6.105	7.961	4.351	8.153
FGMG_007790	166.424	186.047	182.78	147.873	146.344	142.011	120.848	116.371	118.687	111.337	133.223	114.368
FGMG_006476	94.055	79.547	95.478	30.422	28.931	23.642	24.523	22.604	27.789	17.621	36.372	19.765
FGMG_000719	7.152	8.077	7.702	15.891	15.024	13.829	13.341	13.134	13.534	15.672	12.63	16.419
FGMG_010997	0.108	0	0.055	0	0	0	0	0	0.305	0	0	0
FGMG_003372	1.223	1.456	1.181	0.632	2.194	1.964	2.519	1.388	1.509	1.945	2.048	1.791
FGMG_007979	16.878	15.484	14.601	23.131	24.163	28.089	29.486	29.262	28.746	31.716	30.105	29.387
FGMG_000512	1.19	1.702	1.876	4.372	0	3.02	6.456	3.325	1.492	35.327	14.174	38.952
FGMG_003943	0.795	1.742	3.049	6.568	4.656	7.778	3.603	2.696	5.123	5.958	3.854	3.8
FGMG_011682	27.166	25.848	26.748	35.894	54.799	44.504	47.3	41.536	39.254	48.874	44.761	45.724
FGMG_005756	13.027	13.855	10.514	10.06	5.445	10.108	49.296	63.456	61.005	56.834	63.257	43.335
FGMG_007500	0	0	0	0	0	0	0.604	0.346	0	0	0	0
FGMG_009509	4.181	4.497	5.328	17.053	16.202	17.168	17.843	17.356	15.97	18.045	12.47	19.396
FGMG_003059	58.54	59.299	55.955	113.988	125.489	142.226	97.11	113.075	97.478	125.901	150.451	124.454
FGMG_010113	0.154	0.229	0.104	0	0	0	0	0.072	0	0.082	0	0.115
FGMG_010788	2458.05	2555.38	2690.61	879.121	814.24	877.186	1627.41	1671.15	1347.79	2218.26	2388.79	1881.06
FGMG_005016	31.228	32.674	27.802	98.168	98.964	79.654	59.217	56.804	68.676	50.168	40.755	40.81
FGMG_010147	2.356	2.135	1.984	1.646	3.81	1.516	0.972	1.298	2.059	0.844	0.83	1.185
FGMG_000303	39.166	37.331	36.8	42.067	48.901	37.413	38.938	35.108	28.553	72.974	83.102	94.982
FGMG_005273	0.068	0	0.046	0	0	0	0.111	0	0.128	0	0.081	0.101
FGMG_001799	0.509	0.346	0.354	0	0	0.363	0.155	0.178	0	0.202	0	0.142
FGMG_006148	2.243	3.154	2.88	1.731	1.963	1.879	1.826	1.672	1.772	1.427	1.977	1.869
FGMG_011226	11.539	12.901	12.471	21.78	26.816	22.594	22.614	21.927	24.638	21.677	18.768	16.087
FGMG_006271	5979.07	6303.41	6054.28	4235.73	4167.18	3881.01	2926.32	2622.97	2713.62	2230.18	2174.94	2115.08
FGMG_010660	1.494	1.479	1.514	0.76	0.754	1.312	0.337	0.514	0.648	0.365	0.739	0.205
FGMG_009848	3003.86	1646.1	2321.12	756.676	654.847	776.085	1473.22	1925.43	1201.79	2572.74	4552.61	2553.07
FGMG_011077	14.957	18.83	18.623	18.137	17.238	17.117	12.902	14.292	15.166	11.206	12.258	12.898
FGMG_005681	603.774	595.524	657.917	0.796	0.395	1.1	0.588	0.673	0.408	0.46	8.35	0.538
FGMG_010580	0.627	0.994	0.381	0.518	0.515	0	0.459	0.263	0.354	0.2	0	0.14
FGMG_007208	12.757	11.672	12.721	3.71	2.549	3.746	3.793	3.956	4.09	4.777	6.416	4.238
FGMG_010579	13.298	13.47	11.782	7.913	8.974	10.542	8.18	8.12	7.135	6.525	8.307	6.715
FGMG_001444	15.661	16.691	15.352	11.614	14.802	14.315	23.777	22.807	22.728	23.967	32.586	47.745
FGMG_002991	100.194	136.659	96.829	38.88	37.06	62.904	16.319	13.23	16.583	13.288	9.731	16.99
FGMG_010769	153.685	101.562	130.447	16.836	21.409	18.599	66.035	55.845	35.142	228.896	167.977	280.257
FGMG_006887	15.127	16.892	15.059	12.864	15.734	12.606	14.579	14.613	15.005	11.914	9.441	12.035
FGMG_008910	66.67	61.16	69.602	11.802	10.98	18.343	19.608	20.156	18.541	19.774	23.278	18.256
FGMG_007195	2.511	1.599	3.057	3.964	1.656	4.323	29.146	58.68	30.966	81.927	164.238	95.479
FGMG_010324	9.529	9.667	8.982	22.419	20.419	19.164	16.449	14.864	15.893	13.334	12.48	11.858
FGMG_011159	28.306	20.867	24.765	15.972	11.002	14.473	28.86	34.43	32.891	24.53	62.489	21.892
FGMG_002712	18.512	24.027	23.02	35.065	36.536	34.084	35.361	32.048	34.269	35.082	32.375	40.102
FGMG_011214	225.255	160.188	171.623	84.089	172.109	130.697	180.066	212.848	142.744	185.654	122.462	142.186
FGMG_008919	14.558	15.362	16.197	36.984	35.536	34.064	32.944	34.035	30.046	26.43	28.043	26.47
FGMG_007264	0.459	0.624	1.104	0.948	0	1.309	0.56	1.121	0	0.547	1.434	0.512
FGMG_009657	131.734	73.569	113.754	0	3.079	2.143	8.247	8.915	1.059	7.163	70.415	10.89
FGMG_006116	31.468	39.409	39.028	37.873	46.155	38.325	39.446	43.576	42.735	33.75	39.065	36.418
FGMG_005365	0.716	0.886	0.907	2.959	0	0	4.37	2.501	4.039	2.278	5.117	7.191
FGMG_004591	0.159	0.158	0.162	0	0	0	0	0.223	0	0.253	0.285	0.356
FGMG_004546	230.7	171.058	208.126	75.294	80.357	87.929	163.812	154.595	125.644	229.164	161.461	240.656
FGMG_003411	111.817	119.604	115.131	174.035	155.06	161.907	126.518	123.041	128.325	96.308	96.783	99.363
FGMG_008786	0	0	0	0	0	0	0	0	0	0	0	0
FGMG_000088	0.092	0.091	0.094	0	0	0	0	0	0	0	0	0
FGMG_011729	2.352	2.206	2.133	2.046	0	1.414	1.209	0.173	0	0.591	0.663	0.829
FGMG_003016	71.923	78.684	72.908	104.921	166.094	110.442	87.803	60.805	74.157	43.258	57.777	78.242
FGMG_002881	6.396	5.548	6.638	5.539	3.998	6.609	4.164	4.511	5.154	3.1	5.007	4.079
FGMG_012007	0.037	0.073	0.112	0	0	0	1.075	0.615	0.414	0.934	0.262	1.147
FGMG_003379	19.086	10.224	16.962	6.484	12.869	11.944	12.767	14.248	13.274	17.049	10.278	22.759
FGMG_002422	167.232	197.421	195.155	207.598	187.282	196.555	249.767	258.145	248.168	324.985	283.359	274.38
FGMG_001265	135.03	153.03	151.448	205.077	189.369	190.525	178.107	192.931	194.99	156.164	151.573	132.176
FGMG_010271	3.614	3.316	3.753	2.914	1.446	1.51	1.937	1.108	1.989	3.925	1.417	5.902
FGMG_008950	48.961	51.215	53.928	30.34	30.71	25.15	32.171	32.616	37.475	43.606	34.036	43.089
FGMG_009335	28.354	26.488	29.757	27.796	28.768	35.104	39.034	39.777	37.588	43.539	48.029	50.094
FGMG_006134	12.177	15.567	14.313	20.169	21.127	19.867	16.989	16.667	14.019	11.786	11.061	12.303
FGMG_002865	14.914	10.785	14.796	1.749	3.471	0	2.066	2.365	0.597	1.682	1.89	5.194
FGMG_004496	175.131	184.874	169.424	246.231	281.94	254.993	331.062	363.127	350.858	276.883	245.83	263.09
FGMG_011736	1131.11	1254.92	1237.67	4488.74	5042.4	4413.99	4591.97	4364.65	4846.33	4388.46	3841.27	3713.25
FGMG_010850	1.46	1.618	1.568	27.376	27.524	46.78	65.006	120.191	60.594	119.068	314.483	117.294
FGMG_002124	0.116	0.576	0.236	0	0	0	0.568	0	0	0.37	0.416	1.039
FGMG_000477	53.482	56.223	56.702	106.578	111.88	100.233	106.346	116.945	114.793	103.271	109.802	81.822
FGMG_000046	0.03	0.059	0.212	0	0.489	0.341	0.146	0.417	0.337	0.854	1.493	1.199
FGMG_007840	0.021	0.012	0.01	0	0.039	0	0	0	0	0.008	0.008	0
FGMG_011872	0	0	0	0	0	0	0	0	0	0	0	0
FGMG_004164	49.891	42.56	44.577	35.863	25.883	9.009	38.518	30.309	35.598	25.091	47.216	41.373
FGMG_001988	49.821	48.563	48.559	27.84	29.395	30.309	32.672	32.35	29.916	28.239	27.023	25.397
FGMG_003198	3.822	1.968	2.486	0	0.362	0.757	0.755	0.309	0.374	1.405	0.632	2.169
FGMG_009773	0	0	0	0	0	0.604	5.165	0.739	0.597	5.72	2.457	9.443
FGMG_001519	12.496	22.133	16.792	28.896	29.531	29.197	30.955	29.743	30.021	22.073	19.764	24.804
FGMG_005882	2.57	2.374	2.758	1.615	2.096	1.717	1.688	2.562	1.823	2.343	2.605	1.678
FGMG_005172	3.367	3.312	3.564	2.818	3.496	6.814	2.289	2.441	2.164	2.847	11.27	4.756
FGMG_000231	0.858	1.133	1.486	0	0	0	0.873	0.7	0.807	1.479	1.534	0.319
FGMG_011541	38.622	48.095	41.758	18.11	14.432	16.87	15.237	20.362	20.13	17.528	20.344	18.448
FGMG_004707	24.138	14.541	21.16	347.718	780.379	352.932	933.829	592.379	1662.22	290.885	511.825	778.808
FGMG_011594	30.31	39.167	32.449	87.21	86.543	115.143	86	81.67	92.871	79.838	79.66	78.142
FGMG_007694	578.172	557.468	556.358	345.453	294.117	315.918	412.19	341.061	308.075	317.224	296.138	388.991
FGMG_004928	1.129	0.962	1.305	0	0.862	0	0.256	0.514	0.148	0.418	0.563	0.469
FGMG_001904	0.031	0.091	0.031	1.01	0	0	0.447	0.683	0.345	0.194	1.746	0.682
FGMG_011573	0	0	0	0	0	0	0	0	0	0	0	0
FGMG_009746	0.106	0.045	0.139	1.256	0.748	0	0.297	0.127	0.343	0.29	0.054	0.407
FGMG_009202	42.941	45.188	44.312	42.359	40.883	32.868	27.593	30.16	28.51	25.064	23.141	25.381
FGMG_009524	5.673	7.899	6.181	21.066	19.163	22.868	25.111	24.417	24.302	17.757	15.883	20.111
FGMG_002013	14.266	15.632	15.655	21.754	20.452	15.819	17.923	15.87	20.315	18.505	16.582	19.476
FGMG_008450	24.352	5.625	10.971	22.367	15.537	12.361	79.275	64.271	45.028	141.152	232.547	173.926
FGMG_003928	0	0.125	0	0	0	0	0.309	0	0	0.402	0.904	0
FGMG_004035	22.801	22.488	20.909	16.91	9.789	27.257	13.943	16.197	14.665	25.486	20.561	28.917
FGMG_000402	63.682	59.191	65.661	96.57	77.912	73.217	86.728	76.042	88.404	79.004	70.428	65.291
FGMG_011017	3.824	4.336	4.34	3.782	1.072	0.746	2.394	3.471	4.24	1.871	4.205	3.793
FGMG_010410	2.207	2.312	2.353	1.648	2.103	1.626	2.364	2.627	2.41	2.763	2.697	2.543
FGMG_009085	8.994	11.518	11.386	11.837	8.81	19.931	17.7	20.258	19.69	13.523	15.032	15.181
FGMG_005185	1.033	0.988	2.163	155.933	100.525	161.18	268.437	258.377	246.999	389.914	325.367	393.209
FGMG_003939	19.876	21.237	19.779	16.03	5.965	8.997	9.173	8.128	4.786	6.939	6.063	7.033
FGMG_003876	0.033	0.033	0.136	0	1.646	0	0.163	0.187	0	0.319	2.509	0
FGMG_002114	0.137	0.136	0.139	0	0	0	0	0	0	0.109	0	0
FGMG_007798	192.196	208.503	153.658	18.264	15.967	17.723	8.477	8.159	7.271	8.451	9.87	6.458
FGMG_007702	4.829	5.868	6.008	7.259	0	0	1.072	3.067	7.43	2.095	5.491	3.92
FGMG_006252	132.529	155.153	139.575	38.748	38.909	33.139	35.424	41.246	37.617	51.121	48.558	56.669
FGMG_009259	64.567	65.842	66.088	65.851	76.526	83.197	67.562	71.178	78.642	67.517	56.187	50.533
FGMG_008453	0.121	0.096	0.074	0	0	0	0.118	0.068	0	0	0	0
FGMG_012335	18.839	18.518	20.186	133.169	73.417	129.809	363.609	478.7	586.661	498.916	333.585	293.639
FGMG_003279	134.004	139.986	133.752	23.286	28.163	27.773	25.201	29.674	25.823	22.612	48.093	27.704
FGMG_007232	0.437	0.379	0.498	0	0.896	0	1.067	1.221	0.616	0.695	1.171	0.488
FGMG_000944	125.367	132.652	130.87	206.385	181.228	173.989	140.364	130.131	146.864	91.043	99.934	92.019
FGMG_002776	25.023	27.881	28.245	31.909	34.787	29.493	33.65	34.299	32.97	33.983	32.009	32.763
FGMG_009424	0.369	0	1.123	0	0	0	0	0.516	0	0	1.32	0.824
FGMG_002676	292.304	255.491	258.448	76.831	87.763	65.292	265.295	177.423	99.016	251.941	340.988	357.882
FGMG_004903	0.54	0.535	0.317	0	0	0	0.139	0.556	0	0.724	1.22	0.635
FGMG_003679	160.107	160.284	171.862	85.172	85.47	82.634	78.861	78.615	88.817	94.273	113.771	98.963
FGMG_008550	10.718	8.718	10.825	0.659	1.961	2.275	2.529	3.34	1.573	0.887	2.705	1.601
FGMG_006406	0.521	0.354	0.513	1.231	0.489	1.191	24.151	40.632	6.471	41.18	103.067	48.744
FGMG_006053	1.54	1.524	0.694	2.829	0	0	0	0	0	0	0	0
FGMG_002130	92.005	87.969	89.326	107.807	100.022	98.445	76.551	78.07	78.483	69.047	71.186	61.107
FGMG_009099	166.364	158.012	153.118	204.914	241.393	191.779	258.298	235.193	245.392	173.474	160.74	185.614
FGMG_012441	0.304	0.344	0.484	0	0	0.496	0.424	0.849	0.98	2.071	1.241	2.713
FGMG_007404	137.43	128.667	144.083	40.028	39.722	38.019	32.512	27.721	32.248	26.42	32.085	32.122
FGMG_004145	4.143	5.747	5.18	2.871	12.617	3.966	3.634	3.813	7.417	4.261	5.408	4.43
FGMG_002877	74.762	83.421	77.896	134.816	150.457	150.573	110.278	110.461	112.207	87.999	79.888	77.564
FGMG_010979	0.563	0.743	0.571	0	0	0	0	1.049	0	0.597	0	0
FGMG_002650	40.463	45.635	39.107	50.073	49.387	47.245	42.836	44.951	42.922	40.828	45.274	50.37
FGMG_008552	1.881	2.029	1.651	4.178	2.304	2.886	0.96	1.883	2.059	1.34	2.007	1.88
FGMG_011298	0	0.346	0.118	0	0	0	0	0.65	0	0.37	0	0
FGMG_009761	0	0	0.76	39.333	10.694	39.081	110.127	170.582	143.768	351.538	660.824	362.535
FGMG_002381	9.748	6.745	15.3	201.019	116.938	280.714	1951.38	2151.46	1312.37	2643.51	3721.8	2660.44
FGMG_002028	81.027	82.6	80.293	88.163	91.181	72.963	65.691	62.511	63.68	51.274	45.6	46.913
FGMG_000712	21.597	24.048	24.64	48.266	51.073	55.447	43.398	49.672	49.316	42.277	38.792	39.888
FGMG_000367	56.434	59.929	51.792	28.066	55.703	30.263	11.322	15.505	15.883	16.068	25.45	24.767
FGMG_007575	49.241	52.159	51.999	59.364	56.914	52.409	48.914	47.592	50.095	50.918	47.429	49.733
FGMG_002196	0	0	0	0	0	0	0	0	0	0	0	0
FGMG_000067	0.157	0.065	0.05	5.461	0.813	15.372	4.919	5.584	4.751	3.493	3.6	4.976
FGMG_011046	4.032	5.298	5.32	5.259	3.991	5.022	4.614	4.549	4.697	4.553	4.079	3.884
FGMG_011812	2.765	4.02	3.416	8.57	5.67	5.92	3.797	4.587	1.462	2.199	4.322	2.7
FGMG_011826	0	0	0	0	0	0	0	0	0	0	0.472	1.18
FGMG_004748	0.341	0.45	0.576	0	0.622	0.866	2.221	0.424	1.283	1.447	1.354	0.338
FGMG_000658	86.443	85.689	89.427	140.133	131.509	109.128	116.496	125.441	121.328	151.219	143.226	135.544
FGMG_003114	80.25	72.977	72.013	146.135	119.387	140.857	113.828	100.298	97.174	77.681	84.038	86.621
FGMG_009512	23.94	25.049	24.695	25.696	18.581	25.456	20.533	21.01	21.274	19.124	16.792	17.641
FGMG_009535	160.467	129.84	160.443	79.286	73.891	75.248	240.288	246.532	191.137	460.231	390.82	524.016
FGMG_006421	4.623	3.414	4.003	4.14	2.528	2.64	6.208	4.36	2.499	4.412	4.268	5.245
FGMG_002090	16.515	19.282	17.495	31.468	41.558	35.139	67.296	65.467	42.545	55.628	49.761	44.526
FGMG_009173	67.251	62.656	65.094	82.703	99.592	88.905	94.141	95.028	82.755	90.199	97.016	95.342
FGMG_000761	78.598	102.607	97.56	49.149	41.931	49.706	38.903	43.122	40.116	36.363	32.024	37.425
FGMG_000644	18.351	20.004	18.7	10.131	11.773	11.234	12.875	12.505	11.326	13.337	12.073	15.153
FGMG_003569	4.577	6.987	4.753	2.666	0.611	1.417	30.406	8.042	17.913	20.912	14.539	41.25
FGMG_000153	0.792	0.764	0.679	2.014	0.999	0.928	1.19	1.248	1.145	1.615	2.54	2.719
FGMG_002055	4.838	5.992	5.361	2.078	1.546	1.435	1.841	2.312	1.477	1.632	1.684	2.15
FGMG_011291	0.329	0.423	0.5	1.087	1.078	0	0.481	0.184	0.185	0.314	0	0.44
FGMG_002087	0	0	0	0	0	0	0	0	0	0	0	0
FGMG_010522	7.867	9.704	10.607	14.732	17.125	18.608	16.659	15.865	12.638	11.743	10.645	12.16
FGMG_002938	7.332	5.879	6.757	4.007	16.901	6.921	6.51	8.467	7.862	6.747	5.847	11.902
FGMG_007593	21.065	21.957	22.482	22.917	24.606	24.914	21.305	19.813	23.587	16.047	18.84	16.737
FGMG_001640	28.412	31.367	31.247	23.111	21.161	22.548	23.927	23.278	22.885	23.242	23.278	19.074
FGMG_006209	0.554	0.731	0.936	0	0	0	0	1.548	0	2.937	0	1.649
FGMG_004292	87.801	74.878	80.296	3.302	6.008	7.414	13.167	38.142	19.061	21.126	54.724	20.061
FGMG_007228	1.395	0.848	0.67	2.023	0.803	1.957	0.956	1.026	1.243	1.324	1.05	0.983
FGMG_001572	261.953	279.501	285.003	259.601	270.031	256.388	175.368	150.673	169.864	141.82	171.721	144.689
FGMG_001724	2.775	1.691	1.948	1.765	0	6.095	2.606	4.474	4.215	3.056	7.629	4.288
FGMG_003074	0.184	0.182	0.316	0	0	0.21	0	0.103	0.104	0	0	0.082
FGMG_002267	0.589	0.777	0.756	15.57	15.773	12.548	19.832	14.859	11.843	10.672	4.347	12.349
FGMG_001298	10.925	10.192	11.02	18.418	20.168	17.637	15.307	16.983	16.903	15.641	15.211	13.924
FGMG_007237	2.658	2.241	2.654	150.694	176.35	101.624	19.419	4.731	31.651	25.863	6.965	5.273
FGMG_001995	7.74	8.113	7.961	1.882	4.357	8.233	2.223	2.863	3.852	2.293	4.067	2.202
FGMG_006192	25.385	26.178	25.119	23.108	22.931	23.296	17.524	15.729	16.195	13.818	14.849	16.694
FGMG_008548	0	0	0	0	0	0	0	0	0	0	0	0
FGMG_010718	29.507	31.682	30.685	37.04	30.491	26.459	29.215	26.751	26.857	20.813	18.833	16.933
FGMG_005986	0.96	1.024	0.814	0	0.303	0.105	0.09	0.155	0.208	0.235	0.297	0.124
FGMG_009327	232.369	231.786	229.181	256.188	261.734	243.206	278.618	274.931	234.962	299.67	263.014	297.105
FGMG_000789	8.569	6.994	9.873	4.838	4.115	4.297	4.287	6.775	3.773	7.712	8.664	6.531
FGMG_008675	43.743	50.971	46.827	50.133	49.75	43.228	32.555	35.999	36.517	30.374	32.048	28.032
FGMG_007362	160.114	167.374	166.929	291.635	264.775	279.929	316.917	348.936	301.132	353.197	319.832	352.212
FGMG_003272	0	0	0	0	0	0	0	0	0	0	0	0
FGMG_008870	75.652	96.057	82.49	116.264	101.075	102.258	93.927	88.794	102.92	73.032	70.154	68.177
FGMG_006350	45.047	22.61	35.146	20.277	24.472	26.121	22.337	24.084	20.756	29.312	23.573	36.252
FGMG_006740	1.268	1.403	1.663	0	1.224	0	0	0.417	0	0.949	1.599	0.999
FGMG_003811	68.208	72.422	66.534	8.919	28.323	28.136	28.275	50.605	47.779	62.407	26.219	28.015
FGMG_011230	26.388	23.797	25.796	4.911	7.717	4.241	14.022	14.389	7.82	20.316	20.789	25.526
FGMG_007538	0.259	0.313	2.446	164.333	105.575	110.237	503.048	642.163	486.173	1106.54	696.562	1105.41
FGMG_011030	0.982	0.8	0.615	0	0.474	0	0	0.081	0	0.092	0	0
FGMG_010525	390.551	388.981	424.754	350.988	297.402	290.686	244.089	234.419	249.407	185.047	166.928	178.891
FGMG_001368	345.916	492.376	432.761	77.749	60.869	56.867	74.216	66.664	62.512	93.171	96.938	97.408
FGMG_002647	0	0	0	0	0	0	0	0	0	0	0	0
FGMG_000759	122.206	142.537	143.219	46.334	30.653	35.886	32.07	29.507	24.912	26.834	28.022	32.729
FGMG_008755	10.993	12.726	12.311	10.916	10.603	11.632	10.256	10.816	9.986	8.044	8.836	8.184
FGMG_005647	1.722	2.123	1.853	8.136	6.344	9.634	13.388	14.636	6.94	17.107	16.581	16.475
FGMG_003987	0.092	0.064	0.224	1.825	0	0.315	41.319	63.948	40.366	61.936	57.815	45.121
FGMG_009244	16.767	14.79	15.963	12.204	21.914	13.247	12.53	13.85	9.121	9.951	15.325	9.885
FGMG_010491	156.007	153.724	163.556	235.907	197.487	205.163	125.777	122.079	136.633	126.74	111.529	127.717
FGMG_000908	16.159	13.225	18.346	7.124	0	4.921	7.365	10.838	9.723	17.134	13.859	5.771
FGMG_005607	0.7	0.585	0.665	0.723	0.718	0.25	0	0.244	0.493	0.278	0.547	0.195
FGMG_012139	1.201	1.856	1.642	0.301	0.299	0.208	11.108	2.492	9.753	5.21	12.226	10.642
FGMG_006623	0.078	0.058	0.059	0.968	0	0.446	0.191	0.055	0	0.373	0.419	0.436
FGMG_010498	148.868	138.887	149.086	93.628	98.892	97.015	119.378	107.021	117.824	175.059	131.146	194.855
FGMG_010774	0	0	0	0	0	0	0	0	0	0	0	0
FGMG_002794	63.293	61.475	64.159	53.859	54.538	72.132	36.036	39.759	39.005	35.952	54.646	32.052
FGMG_011564	8.84	9.693	9.284	12.309	8.822	9.988	8.772	9.445	9.8	10.206	9.122	8.863
FGMG_004725	2.479	3.021	2.851	2.424	0.875	2.74	13.406	12.514	15.863	35.017	16.955	37.956
FGMG_003884	0.226	0	0	0	0	0	0	0	0	0.359	0.807	0
FGMG_002755	49.106	44.723	47.419	40.24	34.666	42.459	45.32	43.351	47.377	45.007	39.762	36.893
FGMG_007574	0	0	0	0	0	0	0	0	0	0	0	0
FGMG_012366	0.725	1.813	1.276	0	0	0.436	0.373	0.107	0.43	0.243	0.409	0.341
FGMG_004776	2.234	2.254	2.778	333.833	394.909	271.528	104.57	68.797	92.505	72.544	48.508	98.792
FGMG_001923	0.573	0.454	0.659	15.801	19.444	37.985	56.192	87.178	48.632	47.062	212.923	41.725
FGMG_005676	44.256	50.498	40.154	0.528	1.047	0.729	0.234	0.535	0.63	0.305	0.399	0.641
FGMG_005562	0.062	0.082	0.063	2.385	3.212	1.059	0.05	0.029	0.465	0.066	0.074	0.092
FGMG_008879	0	0	0	0	0	0	0	0	0	0	0	0
FGMG_012245	0.277	0.137	0.477	160.296	144.981	143.316	175.717	169.458	120.328	163.106	135.327	148.389
FGMG_009212	187.3	175.629	171.292	382.878	442.366	469.493	327.356	316.568	350.67	289.379	301.738	254.9
FGMG_008625	2.509	3.122	2.979	6.715	5.487	6.275	6.3	4.94	4.852	4.332	5.72	3.199
FGMG_012184	0.141	0.338	0.509	0.664	1.319	2.065	6.967	13.646	4.534	50.88	78.776	41.71
FGMG_008325	6.662	6.537	5.718	2.274	7.094	7.182	3.935	5.053	6.985	4.439	8.288	5.088
FGMG_009783	0.044	0.087	0.022	0	0	0	0	0	0	0	0	0
FGMG_007824	0	0	0	0	0	0	0	0	0	0	0	0
FGMG_003838	0.817	0.545	0.63	1.468	2.04	2.637	4.424	6.304	3.808	4.859	10.474	8.167
FGMG_001685	6.612	8.768	6.784	18.109	17.752	17.086	17.612	15.342	19.14	12.28	11.123	13.416
FGMG_001232	0	0	0	0	0	0	0	0	0	0	0	0
FGMG_002968	5.071	6.084	5.669	10.635	14.403	10.977	16.556	25.612	15.711	20.126	23.611	20.033
FGMG_011954	0.166	0.103	0.084	1.374	1.704	2.61	3.145	1.8	1.172	2.247	1.262	4.359
FGMG_007924	98.485	97.675	93.966	96.177	89.687	87.137	77.512	77.771	83.608	68.347	71.56	66.682
FGMG_011907	381.465	255.907	259.127	76.469	108.741	92.033	337.39	344.857	213.577	472.023	639.519	617.487
FGMG_011897	1.019	1.04	1.129	5.093	0.259	8.299	18.591	19.976	19.516	23.618	6.407	19.71
FGMG_000945	9.727	6.42	5.994	0	0	0	3.725	2.132	2.152	3.64	2.726	6.811
FGMG_004254	52.692	48.067	48.706	49.938	69.746	79.853	102.975	95.196	75.1	132.914	105.345	155.059
FGMG_004693	0.027	0	0.027	0	0	0	0	0.302	0	0.086	0.097	0.121
FGMG_000102	0	0.062	0	0.518	0	0.358	2.144	2.629	2.654	4.19	12.104	6.3
FGMG_011890	0.155	0.139	0.194	2.533	0.085	3.059	7.104	7.083	6.138	10.711	2.223	8.137
FGMG_003993	0.227	0.225	0.033	0.536	0	0	0	0.091	0	0.206	0.116	0
FGMG_008734	369.911	361.838	362.689	522.613	582.931	487.346	377.331	358.199	375.726	287.308	298.019	281.814
FGMG_003369	14.992	16.856	15.558	14.505	15.438	17.281	15.895	17.056	16.857	15.451	12.632	14.02
FGMG_008607	34.434	32.199	33.029	22.344	25.548	22.817	28.407	27.751	23.369	23.551	24.779	21.378
FGMG_011037	0.026	0	0.027	0	0	0	0	0	0	0	0	0
FGMG_002278	1.724	1.45	2.184	7.124	7.07	4.921	8.417	11.56	8.265	8.773	46.198	12.696
FGMG_004343	0	0	0	0	0	0	0	0	0	0	0	0
FGMG_003161	171.899	230.395	188.322	128.679	85.13	82.169	69.613	73.099	79.514	65.001	67.194	63.637
FGMG_000177	60.926	60.101	60.717	101.501	112.485	109.978	93.438	83.258	97.747	82.28	72.168	67.192
FGMG_003776	10.561	14.391	15.206	55.164	37.13	38.438	19.41	9.73	15.713	9.968	8.295	8.419
FGMG_009834	31.917	50.155	30.298	20.728	10.92	18.385	38.17	51.863	46.715	38.109	37.061	33.718
FGMG_008152	52.658	57.692	56.5	79.538	75.627	71.725	83.255	75.04	80.282	57.435	58.77	58.136
FGMG_000655	0.778	0.587	0.751	0	0	0	0.362	0.104	0	0.118	0.265	0.165
FGMG_006746	379.757	341.217	327.798	72.926	86.527	62.787	95.99	93.521	73.567	81.34	77.217	71.341
FGMG_007154	639.226	619.973	622.378	817.508	898.577	792.305	669.376	588.184	629.452	458.485	451.388	443.391
FGMG_006084	23.671	30.451	26.299	35.376	32.911	16.8	25.468	20.928	20.369	25.098	16.249	22.685
FGMG_010937	0.228	0	0	0	0	1.303	0	0.319	0	0.726	1.631	0.509
FGMG_007050	1.058	1.157	1.975	5.522	4.567	5.722	7.068	5.289	3.14	5.312	2.984	3.976
FGMG_001066	40.778	41.34	42.416	25.899	24.296	25.718	37.71	39.81	36.384	55.359	44.567	60.258
FGMG_002509	3.575	3.678	4.156	3.476	4.887	4.202	3.08	4.015	3.855	5.072	6.575	5.006
FGMG_000986	1.651	2.112	1.551	0	0	0	0	0	0	0.128	0	0
FGMG_004029	0.087	0.043	0.044	0	0	0	0.212	0.121	0.245	0.276	0	0
FGMG_011837	8.432	8.542	9.077	163.177	174.798	188.862	117.777	94.253	101.4	65.494	77.784	53.395
FGMG_010917	131.73	141.264	143.307	338.645	344.921	337.685	341.378	329.194	370.557	329.97	301.909	309.657
FGMG_012215	2.854	6.433	5.029	298.331	193.045	258.23	192.095	163.549	166.684	135.05	105.907	140.13
FGMG_000416	0	0	0	0	0	0	0	0	0	0	0	0
FGMG_009057	18.499	19.812	18.786	14.014	10.362	17.464	34.169	49.467	31.223	46.315	45.32	39.694
FGMG_010791	49.776	48.962	50.133	84.118	68.298	64.609	47.779	37.485	47.971	27.955	27.337	27.953
FGMG_012350	1.597	1.694	2.544	126.351	86.085	225.367	200.519	174.681	219.421	327.643	209.929	274.447
FGMG_008110	0.82	0.788	0.783	0	0.129	0.18	0.193	0.198	0.089	0.05	0.113	0.07
FGMG_002313	0.417	0.248	0.845	12.41	12.999	11.906	21.789	19.578	18.349	22.816	33.531	21.407
FGMG_010699	0.508	0.473	0.53	0.494	0	0	0.219	0.292	0.084	0.143	0.16	0.2
FGMG_002218	41.716	36.644	38.926	55.813	62.804	53.701	56.961	55.593	49.48	56.761	55.043	50.322
FGMG_007553	0.638	0.269	0.599	5.805	6.022	3.463	27.043	45.358	9.453	12.895	80.932	27.927
FGMG_000170	0.084	0.083	0.171	0	0	0	0.137	0.078	0	0	0	0
FGMG_004389	52.479	59.032	57.708	49.827	51.458	53.23	48.685	48.183	46.853	49.885	45.21	46.305
FGMG_012349	7.78	8.136	7.512	3.053	2.272	1.845	1.916	2.193	1.563	2.35	1.897	2.37
FGMG_012113	27.42	30.135	26.584	125.291	129.492	85.83	21.651	9.754	25.189	9.702	4.383	4.913
FGMG_009752	0	0	0	0	0	0	0.109	0	0	0	0	0
FGMG_007684	57.611	52.012	52.001	84.741	93.932	81.006	78.711	73.571	71.312	59.151	57.433	58.934
FGMG_004939	3.601	2.56	2.34	0	0	1.055	0.451	1.548	2.084	0.587	0.99	2.061
FGMG_003401	14.089	14.778	14.978	17.982	19.027	18.235	16.567	15.674	17.744	14.504	14.209	12.572
FGMG_010256	39.313	38.132	45.529	64.666	60.365	56.027	55.519	53.448	51.235	49.873	42.526	55.191
FGMG_005737	0.499	0.297	0.405	0	0	0	2.438	1.814	0	0.477	1.428	1.115
FGMG_006153	383.465	335.418	392.639	1905.28	1650.91	1671.74	1770.65	1856.25	1312.07	3353.72	2398.45	3419.05
FGMG_000673	27.454	27.331	23.588	53.994	56.093	61.193	46.348	44.92	42.892	79.376	95.739	97.266
FGMG_004442	0	0	0	0	0	0	0	0	0	0	0	0
FGMG_005576	7.735	9.381	7.187	2.131	3.173	5.521	5.351	6.575	7.454	5.946	9.444	3.453
FGMG_002300	1.775	2.603	2.265	0	0	0	0	0	0	0	0	0
FGMG_002165	65.003	67.292	61.357	49.062	48.687	52.72	52.444	57.392	64.57	71.472	59.758	57.824
FGMG_004188	20.518	17.631	20.118	22.569	24.808	15.83	45.533	41.61	29.736	91.856	83.607	126.934
FGMG_007725	467.39	439.395	440.821	60.449	68.082	72.039	71.504	79.066	61.777	152.728	169.818	218.971
FGMG_007310	19.514	24.313	25.752	5.478	5.437	5.466	5.214	4.527	3.946	3.748	4.342	4.602
FGMG_011805	437.819	524.772	496.182	2385.85	2814.08	2376.89	2348.24	2270.44	2557.48	2229.23	1944.73	1990.65
FGMG_001852	11.745	11.876	11.637	22.304	22.785	24.017	16.082	14.932	17.086	13	16.921	14.524
FGMG_009465	154.044	133.828	169.645	33.146	39.902	36.785	46.542	43.168	52.099	77.574	66.478	90.522
FGMG_007910	22.876	23.21	25.849	10.847	7.894	6.993	8.543	10.634	10.857	8.487	10.473	12.105
FGMG_010468	5.908	3.588	4.629	1.798	3.568	0	22.832	16.611	3.271	17.986	21.89	32.521
FGMG_006895	0.84	0.748	0.766	2.083	0.689	3.118	0.103	0.88	0.948	0.802	2.702	0.562
FGMG_005537	0.114	0.045	0.162	1.509	1.123	6.774	10.137	11.985	11.968	14.441	25.028	11.202
FGMG_010047	64.497	54.058	61.538	40.438	40.491	47.06	77.473	72.232	58.921	91.052	81.818	104.758
FGMG_010688	0	0	0	0	0	0	0	0	0	0	0	0
FGMG_009048	35.407	34.929	35.254	44.19	41.788	36.99	37.774	31.547	37.074	30.908	33.487	31.442
FGMG_008220	5.966	3.987	4.687	4.932	0	5.111	5.827	1.667	2.524	3.796	2.132	1.998
FGMG_002584	31.107	35.163	33.842	27.517	25.186	28.605	49.949	54.641	44.849	107.482	75.534	129.552
FGMG_007679	80.35	79.845	74.362	62.764	76.174	67.373	58.414	62.127	48.84	52.3	49.777	44.134
FGMG_008173	1.787	1.192	1.072	0.603	2.992	2.916	3.74	2.65	1.44	1.624	0.912	1.628
FGMG_011836	0.06	0.059	0.02	0	0.327	0	0.292	0.056	0	0.317	0.214	0
FGMG_006045	77.518	77.493	82.093	86.626	87.924	82.365	77.243	83.845	92.606	84.349	83.512	69.011
FGMG_004865	0.262	0.115	0.059	0	0	0	0	0.326	0	0.093	1.042	1.302
FGMG_003966	0.211	0.09	0.336	0.498	0	0	0	0.084	0	0.096	0.215	0.135
FGMG_007645	132.906	147.783	141.279	93.46	99.918	104.621	93.289	93.904	97.848	93.435	92.652	86.096
FGMG_003627	13.745	14.696	14.671	14.494	11.945	10.691	11.247	14.907	13.579	11.675	11.311	10.347
FGMG_005431	203.907	215.011	225.02	170.219	162.479	172.949	241.797	232.433	242.739	152.15	163.013	167.865
FGMG_003034	193.218	184.964	186.587	387.979	421.426	353.932	316.509	286.837	291.006	335.376	245.098	344.231
FGMG_008075	49.364	61.294	62.536	38.929	21.361	20.248	22.996	19.198	18.909	22.294	30.788	29.307
FGMG_005696	3.835	3.808	5.322	0	0.742	0.388	0.276	0.221	0.255	0.252	0.121	0.101
FGMG_002171	142.218	144.41	138.525	91.974	83.91	70.708	324.817	339.846	226.089	599.287	402.421	650.604
FGMG_006125	57.148	54.714	55.439	69.16	71.536	72.799	90.355	78.676	83.405	105.889	110.734	111.842
FGMG_012043	3.796	3.758	3.309	6.144	11.758	8.791	8.684	11.72	12.428	13.509	31.587	19.906
FGMG_011304	2.486	2.624	2.592	1.163	1.155	2.143	1.833	2.819	2.514	2.761	3.856	3.455
FGMG_005685	1.281	1.252	0.966	43.993	26.948	75.411	59.033	75.462	49.202	52.04	74.195	62.763
FGMG_009219	54.909	55.108	58.654	68.279	76.499	78.102	76.872	78.554	76.906	71.9	69.35	66.01
FGMG_008235	0.201	0.099	0.203	0	0	0	0.49	0.28	0.566	0	0.358	0.448
FGMG_009795	0	0	0	0	0	0	0	0	0	0	0	0
FGMG_003791	0	0	0	0	0	0.984	0.421	0.241	0.486	0	0	0.385
FGMG_001118	3.222	4.607	2.722	5.919	2.937	0	0	2.501	0	2.847	3.198	1.598
FGMG_007832	12.242	11.116	11.423	14.053	17.094	14.561	15.799	18.658	14.771	12.516	15.727	12.607
FGMG_008764	2.465	2.601	2.718	7.614	7.111	9.745	4.696	4.088	5.348	3.964	2.081	3.93
FGMG_004232	43.337	47.913	46.536	51.914	52.53	48.703	36.559	34.372	37.129	28.831	29.303	27.881
FGMG_003376	47.945	52.837	49.396	13.372	14.699	18.901	15.13	15.579	13.618	18.208	17.298	20.441
FGMG_000782	17.525	17.664	17.651	14.966	13.209	13.531	12.813	13.022	10.849	11.624	11.658	13.054
FGMG_000279	0.316	0.418	0.321	1.162	1.73	0	0.172	0.098	0.198	0	0.377	0.157
FGMG_006312	87.234	83.367	87.766	66.85	101.862	58.99	40.636	42.063	45.178	43.316	44.655	49.025
FGMG_008559	53.884	18.168	40.727	15.914	7.553	14.817	17.882	21.637	20.422	28.023	35.147	27.649
FGMG_011748	324.229	315.299	293.994	857.485	908.424	1040.59	755.008	627.942	780.483	661.712	519.476	543.766
FGMG_010473	6.109	6.53	6.352	9.554	10.294	11.597	6.934	6.736	7.684	5.593	6.874	5.712
FGMG_002667	0.347	0.441	0.502	0	0	0	0.725	0.277	0.279	0.315	1.062	0.442
FGMG_007169	0.083	0.099	0.092	0	0	0.189	0.04	0.093	0.187	0.053	0.089	0.037
FGMG_011851	0.869	1.151	0.925	1.616	1.604	1.489	1.804	2.064	2.206	1.728	1.747	1.988
FGMG_009789	0	0.145	0.372	0	1.206	0	0	0.411	1.658	1.169	2.363	3.28
FGMG_005251	0	0	0.038	0	0	0	0	0.104	0	0.236	0	0
FGMG_008985	12.923	12.629	13.521	8.244	9.544	9.491	6.696	7.664	7.267	7.402	4.306	5.936
FGMG_003573	0.234	0.254	0.261	1.159	1.15	0.534	0.228	0.326	0.527	0.074	2.087	0.834
FGMG_007635	118.346	295.52	160.077	38.738	43.413	27.913	76.837	25.571	23.359	55.321	55.726	78.986
FGMG_007584	38.014	12.887	20.552	0	0	1.316	21.376	17.705	8.448	27.482	53.516	30.853
FGMG_003640	3.005	2.528	2.64	1.242	0	0	0.367	0.63	0.141	0.558	1.521	0.447
FGMG_010846	0.276	0.091	0.373	0	0	0	0	0.257	0	0	0.493	0.205
FGMG_007608	1.351	1.246	3.579	926.246	848.653	840.727	693.459	661.938	532.513	851.121	675.562	706.825
FGMG_001210	11.877	12.952	12.592	9.01	9.448	9.049	8.398	8.727	7.653	7.61	7.306	7.212
FGMG_000963	0	0	0	0	0	0	0	0	0	0	0	0
FGMG_000577	42.486	41.932	40.02	25.935	6.434	26.874	19.151	22.65	22.124	23.287	21.957	28.011
FGMG_005445	0.631	0.504	0.811	0.802	0	0.277	0.237	0.339	0.274	0.849	0.347	0.65
FGMG_000031	0.102	0.101	0	0	0	0	0	0	0	0	0	0
FGMG_010725	25.069	25.649	25.898	21.813	24.598	21.233	26.943	24.804	25.712	17.169	18.432	17.401
FGMG_006021	29.116	29.189	28.372	7.747	8.104	9.835	19.976	20.12	14.074	25.159	31.138	33.694
FGMG_006012	79.618	59.427	83.164	12.258	9.357	11.073	53.611	34.984	25.578	102.411	56.864	160.137
FGMG_008057	107.274	99.007	109.749	103.742	104.665	112.571	94.222	105.724	116.075	114.522	129.126	114.96
FGMG_009862	0	0	0	0	0	0	0.49	0	0.566	0.319	0	0
FGMG_004160	65.938	62.362	68.062	33.895	24.807	24	36.291	33.731	31.949	35.787	43.227	39.467
FGMG_001579	22.749	22.501	25.498	14.328	12.797	13.609	8.887	8.84	10.511	5.238	7.743	5.126
FGMG_003516	10.295	12.4	10.836	8.115	6.76	6.99	6.066	6.096	6.939	5.918	4.743	5.085
FGMG_011545	87.478	139.477	110.249	31.141	35.318	36.438	29.783	31.224	31.443	33.912	32.328	35.463
FGMG_010678	5.727	7.55	6.853	10.622	9.854	12.442	12.55	11.358	14.182	10.219	13.127	8.604
FGMG_011708	0	0	0	0	0	0	0	0	0	0	0	0
FGMG_006446	151.981	143.515	137.198	198.903	185.807	183.623	184.403	171.734	169.669	164.417	160.828	165.754
FGMG_006690	0.31	0.384	0.472	2.565	11.453	0.886	4.924	5.202	3.063	1.234	4.158	1.039
FGMG_002232	5.982	5.176	5.061	2.336	6.182	5.38	4.14	3.949	4.783	3.896	3.367	6.939
FGMG_008062	29.666	32.982	32.516	22.617	23.086	18.897	25.194	23.666	24.181	24.162	23.792	25.59
FGMG_006309	0.185	0	0.187	0	0	0	0	0	0	0	0	0
FGMG_005730	0.788	0.343	0.703	5.213	11.381	6.122	5.543	3.701	4.98	3.209	3.831	3.096
FGMG_003948	1.038	2.036	1.37	0	0	0	0	0	0	0	0	0
FGMG_000570	19.72	15.218	17.13	11.305	13.888	12.123	19.496	17.013	12.054	21.032	19.52	19.164
FGMG_012072	5.259	8.708	5.991	3.847	3.436	1.329	0.909	1.431	1.969	1.332	1.829	0.935
FGMG_010681	10.63	11.491	11.953	12.346	10.134	10.213	11.93	14.17	10.974	11.584	10.147	12.14
FGMG_003672	44.734	74.3	61.402	45.391	39.689	42.318	53.814	57.194	42.889	81.653	84.254	102.844
FGMG_007413	33.165	32.833	35.807	68.415	70.844	65.068	57.692	60.67	59.205	44.259	48.436	39.621
FGMG_007939	82.189	84.263	84.449	106.978	96.973	105.874	87.499	83.283	98.275	85.3	83.823	84.986
FGMG_008202	0.283	0.1	0.164	0	0	0.693	7.411	6.333	1.94	6.179	10.774	8.129
FGMG_005369	45.112	51.246	52.349	70.383	62.305	78.455	49.609	51.914	42.437	43.165	48.839	49.669
FGMG_004006	6.227	6.094	4.58	2.941	2.919	3.657	4.17	4.872	4.215	4.074	4.196	3.653
FGMG_000020	0.061	0.121	0.124	0.337	0.334	0.465	0.199	0.114	0	0.13	0.218	0.091
FGMG_000336	68.397	76.097	70.818	40.386	40.967	27.898	35.52	37.317	33.684	29.872	34.142	31.986
FGMG_000966	17.176	20.062	19.34	44.67	43.424	41.878	42.408	39.062	43.704	33.677	32.711	30.522
FGMG_000217	1.263	0.848	1.509	0	0	0.515	0.661	1.512	1.272	4.734	4.19	5.838
FGMG_002027	91.821	90.677	94.621	387.858	432.379	409.5	147.288	117.443	168.434	118.358	112.622	105.912
FGMG_010970	23.702	23.796	21.776	8.841	19.081	11.145	7.311	6.276	7.24	6.846	5.255	5.669
FGMG_009869	140.107	102.656	105.877	0	1.24	0.431	9.039	6.756	4.688	12.256	8.235	8.094
FGMG_009273	7.528	7.417	6.061	3.573	2.364	4.937	5.453	4.832	5.08	4.01	6.694	7.075
FGMG_008395	7.687	7.27	8.024	11.352	9.388	9.149	9.686	9.114	9.146	15.532	13.768	13.197
FGMG_000749	13.38	13.472	13.909	29.69	31.745	21.376	24.084	22.406	25.183	20.677	19.84	18.234
FGMG_010395	5.3	5.247	5.922	6.113	5.257	6.475	9.268	9.162	9.873	13.094	10.483	15.405
FGMG_006207	3.139	3.625	3.648	4.843	7.896	5.736	3.27	5.146	4.25	4.06	5.908	2.989
FGMG_004588	0.073	0.073	0.186	0.607	0	0.419	0.538	0.615	0.621	1.401	0.787	1.311
FGMG_003912	0.287	0.446	0.498	3.387	3.361	13.1	13.403	15.341	21.03	16.289	16.104	14.264
FGMG_007482	18.29	16.057	17.573	23.083	26.342	25.778	20.339	18.208	20.084	17.024	16.798	14.958
FGMG_005141	0.97	0.96	1.278	12.824	9.544	7.751	7.575	2.98	2.188	4.009	7.276	4.328
FGMG_008669	0	0	0	0	0	0	0	0	0	0	0	0
FGMG_007345	0	0	0	0	0	0	0	0	0	0	0	0.173
FGMG_010963	30.495	26.634	29.588	8.774	8.707	18.649	41.065	37.077	45.828	118.301	108.541	125.558
FGMG_003052	282.654	233.269	244.854	56.619	59.943	58.139	136.389	114.02	74.693	232.439	223.155	287.838
FGMG_000634	0	0	0	0	0	0	0	0	0	0	0	0
FGMG_012293	0.357	0.477	0.407	1.18	0.293	0.408	0.349	0.224	0.302	0.426	0.319	0.478
FGMG_008862	106.675	106.719	116.944	303.596	259.878	235.334	242.314	198.999	204.808	142.241	116.719	137.036
FGMG_000767	32.77	34.125	32.567	39.97	33.467	33.866	31.358	34.519	35.161	28.358	30.036	23.354
FGMG_009643	31.014	36.193	33.391	2.104	6.263	4.152	1.953	3.353	2.769	1.272	5.652	2.435
FGMG_002118	9.911	7.313	10.577	5.089	5.05	9.843	7.365	8.687	8.334	9.497	9.57	10.03
FGMG_010419	4.966	4.155	4.869	2.313	2.678	2.397	4.896	7.167	5.656	7.491	7.832	5.829
FGMG_004834	13.395	9.177	9.982	2.728	3.159	1.885	0.94	0.461	0.621	2.625	2.261	2.21
FGMG_012141	0.253	0.286	0.22	16.726	26.084	10.316	1.941	0.101	2.038	1.839	0.646	0
FGMG_010993	538.731	543.568	576.859	611.952	788.8	545.18	287.133	192.053	233.577	179.242	165.905	211.564
FGMG_008645	19.602	20.45	20.124	33.486	34.823	38.659	36.107	30.317	35.53	26.83	24.342	22.665
FGMG_000995	0.485	0.32	0.491	0	0	0	0	0	0	0.514	0	0
FGMG_006326	0	0	0	0	0	0	0	0	0	0	0	0
FGMG_008852	6.193	4.773	6.69	4.522	5.19	4.808	4.796	4.553	4.723	4.093	3.74	3.822
FGMG_005955	0.752	0.908	0.632	2.427	2.409	2.934	2.061	1.744	0.932	2.919	2.295	1.802
FGMG_002061	103.866	97.133	116.184	15.122	14.522	13.029	28.719	30.342	25.576	30.315	24.954	31.083
FGMG_011141	2060.45	2239.51	2068.28	34.349	111.349	77.511	90.632	115.346	97.669	108.826	101.47	110.055
FGMG_003438	219.154	199.584	196.718	253.963	278.514	244.472	253.742	260.803	248.052	214.418	219.432	211.256
FGMG_002504	0.032	0.222	0.065	0	0	0	0	0.09	0.181	0	0	0.143
FGMG_005109	1.048	0.792	0.979	0	0	0.315	0.539	0.771	0.311	1.668	0.887	1.601
FGMG_004108	0.875	1.184	0.454	0.353	0	0.731	0.104	0.298	0	0.475	0.763	1.048
FGMG_002593	62.331	66.365	61.309	63.82	67.856	55.385	39.601	38.481	42.546	30.956	32.575	26.644
FGMG_004287	19.158	19.822	19.424	12.17	10.863	11.832	31.589	27.569	16.742	35.605	39.04	41.325
FGMG_002532	0.035	0.035	0	0	0	0	0	0	0	0.113	0	0
FGMG_010948	0.122	0.061	0.093	0	0	0.699	0.299	0.342	0	0.39	0.328	0.273
FGMG_010532	24.729	26.448	26.033	14.267	16.222	15.81	15.231	15.348	15.821	13.039	13.203	14.566
FGMG_004990	90.482	94.648	87.384	12.122	15.31	13.956	13.996	15.833	13.035	17.704	26.519	19.389
FGMG_005236	1.774	1.517	1.287	0	0.719	1.5	1.711	2.264	2.594	1.463	2.035	1.173
FGMG_012086	0.118	0.116	0.119	0	0	0	0.191	0.219	0	0.125	0.14	0.175
FGMG_010086	5.494	5.599	6.388	2.672	2.651	4.614	2.762	2.258	5.469	2.056	2.887	1.082
FGMG_002848	0.217	0.161	0.468	8.09	9.812	13.66	11.549	19.523	11.961	26.46	32.446	29.73
FGMG_003340	1384.69	866.103	1826.7	1035.97	572.652	999.413	6059.6	4767.42	3198.69	7856.59	7776	9358.53
FGMG_008258	0.578	0.893	0.961	0	0	0	0	0.129	0	0	0	0
FGMG_005545	0.465	0.362	0.404	0.549	0	0	0.324	0.278	0.187	1.056	0.237	3.854
FGMG_005202	0.814	0.533	0.619	0	0	0	0.351	0.502	0.338	0.876	0.471	0.695
FGMG_005004	0.183	0.181	0.324	0	0	0.521	0.891	0.51	1.287	0.726	0.978	1.018
FGMG_009209	99.268	101.975	113.394	160.59	176.874	148.723	155.326	163.761	181.244	196.592	165.168	199.645
FGMG_004325	6.615	7.009	6.89	4.007	3.645	3.691	4.291	4.488	3.76	2.859	3.79	3.922
FGMG_005177	0.766	1.037	1.096	20.855	2.033	34.216	51.424	86.21	107.504	62.518	15.255	26.094
FGMG_011025	0.271	0.134	0.274	0	0	0	0	0	0	0	0.483	0
FGMG_007715	31.128	32.13	35.847	27.841	35.163	33.219	25.915	30.802	29.362	23.212	26.442	19.134
FGMG_004285	13.031	12.572	14.422	6.595	17.452	9.871	16.557	11.705	13.877	12.477	11.642	9.794
FGMG_009905	0.645	0.764	0.67	0	0	0	0.077	0.132	0.266	0.1	0.113	0.281
FGMG_002099	4.102	5.561	4.506	2.836	2.111	3.265	2.303	1.957	2.661	1.546	1.686	1.85
FGMG_000466	36.659	39.768	39.928	51.581	69.315	51.962	52.37	56.127	60.5	42.385	43.669	40.62
FGMG_006839	0.294	0.327	0.223	0	0	0	0	0	0	0.117	0	0
FGMG_012295	0	0.043	0	0	0	0	0	0.12	0	0.137	0.154	0.192
FGMG_003308	18.076	20.791	19.13	15.644	15.172	15.965	15.227	13.673	15.286	11.459	13.296	14.832
FGMG_007359	0.834	0.675	0.768	0	0	0	0.185	0.106	0	0.362	0.135	0.338
FGMG_000703	0.223	0.347	0.291	0.527	0.523	0	1.09	0.713	0.899	0.71	0.456	0.711
FGMG_005834	15.207	14.979	14.587	5.062	4.186	4.08	2.118	3.209	2.447	3.652	6.018	2.847
FGMG_001561	12.458	13.562	13.897	14.851	15.264	16.121	11.801	12.79	15.081	9.525	9.019	11.457
FGMG_003004	14.724	12.864	12.666	17.457	20.692	18.759	22.487	19.672	22.337	23.045	25.785	30.245
FGMG_002841	0.271	0.192	0.157	0	0	0	0.189	0.108	0.437	0.985	0.83	1.209
FGMG_007710	26.663	25.277	25.936	26.716	15.023	21.531	14.993	15.504	19.143	18.676	16.362	16.591
FGMG_009440	16.479	20.982	20.563	45.765	38.319	37.541	24.711	24.778	26.595	18.023	19.166	24.906
FGMG_004537	133.814	160.258	141.43	214.862	186.151	182.556	167.47	169.27	156.544	130.472	114.779	137.457
FGMG_004270	7.716	8.391	8.025	0.661	1.312	0.457	0.586	0.447	0.902	0.254	0.857	0.714
FGMG_006807	3.272	2.812	3.018	25.171	29.453	17.907	3.107	1.334	4.743	1.012	0.406	0.609
FGMG_008098	144.838	195.742	166.794	107.897	85.677	93.32	80.591	88.53	86.319	84.713	71.677	75.968
FGMG_008771	20.177	22.749	24.009	12.61	9.556	9.819	11.512	10.812	11.03	10.41	14.52	15.414
FGMG_002324	0.872	0.697	0.782	0	0.55	0	0.327	0.187	0.189	0.107	0.12	0.15
FGMG_001146	3.112	2.813	2.194	13.42	21.086	13.906	6.937	10.586	9.158	9.683	27.799	9.965
FGMG_008920	3.212	2.899	3.224	3.644	3.875	4.675	4.997	4.18	2.931	5.859	4.839	4.217
FGMG_010387	12.204	13.854	11.588	12.106	8.677	9.757	30.592	27.284	18.588	30.539	33.582	32.869
FGMG_006640	47.336	39.36	42.458	52.211	56.174	53.909	37.984	40.781	33.754	32.251	36.589	32.646
FGMG_008848	5.466	7.337	7.264	28.316	17.747	20.295	21.034	21.214	20.159	19.355	16.268	19.86
FGMG_006241	448.514	475.401	501.168	292.501	302.774	313.805	522.563	621.506	476.638	964.942	827.475	1136.86
FGMG_001344	45.183	47.661	46.594	36.859	42.87	44.024	41.089	42.955	44.843	46.364	45.525	38.695
FGMG_006370	75.196	67.989	73.755	45.961	50.114	46.644	41.731	43.351	48.402	43.232	44.89	44.276
FGMG_006035	0.039	0	0	0	0	0	0	0	0	0	0	0
FGMG_003154	0.695	0.688	0.528	0	0	0	0	0	0	0	0.621	0
FGMG_012121	0	0	0	0	0	0	0	0.392	0	0.446	1.002	0.626
FGMG_002290	12.541	11.992	10.685	0.642	0.955	1.774	2.749	6.998	4.052	11.547	24.42	5.719
FGMG_012093	0.166	0.164	6.303	5.026	2.267	27.774	192.978	321.274	159.952	2273.23	1462.15	1880.81
FGMG_001187	4.716	4.342	5.662	22.572	20.363	25.672	19.327	22.391	19.449	20.047	31.442	16.56
FGMG_011925	8.299	7.62	7.901	1.883	1.869	2.788	4.052	6.003	5.783	7.868	6.804	6.247
FGMG_004731	0.426	0.281	0.288	0	0	0	0.52	0	0.2	0.113	0.254	0.475
FGMG_002826	1.471	0.518	0.762	60.516	105.63	50.761	100.063	210.973	36.135	74.435	138.166	196.22
FGMG_001483	103.002	104.733	99.023	87.266	74.402	92.121	110.542	96.814	67.101	122.498	118.093	117.811
FGMG_008419	15.788	17.03	16.688	39.19	30.684	48.183	179.787	226.136	191.625	209.882	321.356	215.511
FGMG_000090	0	0.039	0	0	1.307	0.455	0	0.223	0	0.127	0	0
FGMG_006733	10.9	11.239	9.647	103.647	79.226	107.074	113.214	155.544	181.129	237.508	192.45	209.888
FGMG_007491	0	0	0	0	0	0	0	0	0	0	0	0
FGMG_004738	9.386	8.615	8.226	40.411	70.579	58.063	21.007	24.317	24.819	18.038	26.205	16.148
FGMG_001201	94.043	92.147	97.802	113.397	132.535	132.875	135.708	118.27	141.871	131.392	129.818	117.253
FGMG_003076	0.504	0.333	0.724	2.083	0.689	0.959	1.026	1.056	1.659	0.668	1.201	0.75
FGMG_008475	0.163	0.081	0.248	0	0	0	0	0.114	0	0.13	0	0
FGMG_010448	119.492	141.57	116.118	88.456	97.664	85.785	79.593	84.582	73.335	58.072	55.029	52.874
FGMG_002527	0	0	0	0	0	0	0	0	0	0	0	0
FGMG_009870	3.052	2.19	4.081	0.731	0	0	0.864	1.113	0.998	1.829	3.636	1.382
FGMG_002410	7.852	9.728	7.626	0	2.024	0.47	0.602	0.115	0.696	0.262	0.588	1.101
FGMG_011456	16.778	17.193	21.691	7.357	7.945	8.52	25.243	23.846	21.706	44.336	32.084	41.479
FGMG_008224	0	0	0	0	0	0	0	0	0	0	0	0
FGMG_002157	303.027	318.351	309.239	16.301	19.412	18.017	49.431	25.901	36.71	85.937	39.464	84.213
FGMG_008314	0.156	0.155	0.119	0	0	0	0	0.055	0.33	0.186	0	0
FGMG_008891	7.789	7.03	8.837	29.564	25.106	27.688	12.762	10.427	12.221	10.337	13.948	8.673
FGMG_004375	24.443	26.933	26.064	29.824	30.728	24.791	22.822	23.541	24.223	20.029	20.434	19.033
FGMG_010363	52.52	42.667	44.476	18.965	20.164	26.201	21.805	26.446	28.888	30.494	38.357	28.711
FGMG_009074	170.283	145.545	140.434	197.104	234.481	216.538	163.077	177.018	182.72	145.297	182.225	134.008
FGMG_006811	0.152	0.126	0.283	0.42	0	0	0	0.213	0.143	0.081	0.091	0
FGMG_001772	6.127	4.979	6.453	0	0.327	0.684	3.703	10.317	8.669	9.522	46.356	9.71
FGMG_010827	39.253	37.499	36.72	42.898	54.69	50.408	37.425	35.326	42.557	35.6	39.169	32.44
FGMG_000665	22.795	19.268	21.905	28.824	31.717	24.516	24.498	19.72	21.945	14.902	21.022	18.053
FGMG_011881	15.263	17.353	17.794	16.415	10.233	8.868	10.318	8.715	10.915	7.208	6.505	7.444
FGMG_008813	0	0	0	0	0	0	0	0	0	0	0	0
FGMG_010075	96.493	99.862	119.995	1646.49	973.684	1809.06	5957.11	6406.96	5999.73	8705.04	7104.14	6911.32
FGMG_007061	22.917	7.272	18.823	8.743	15.425	15.771	35.007	44.255	27.016	51.682	43.468	55.084
FGMG_007077	0	0.087	0	0	0	0	0	0	0	0	0	0
FGMG_009884	7.423	5.552	3.986	26.16	29.014	25.246	29.316	33.164	29.141	28.571	29.022	25.137
FGMG_006248	10.818	9.7	8.483	0	0	0	0	3.993	4.606	3.246	2.918	2.733
FGMG_011490	34.666	18.399	26.661	10.74	7.538	10.676	8.51	6.951	7.776	6.3	8.606	9.972
FGMG_003082	8.462	6.887	7.629	21.522	25.362	27.876	9.138	13.528	14.917	13.329	20.498	11.622
FGMG_000052	7.746	5.413	4.681	11.049	6.479	9.714	29.074	37.183	31.874	23.481	28.66	22.646
FGMG_002911	28.231	28.203	32.607	4.243	3.509	3.42	26.318	16.854	9.893	71.434	115.257	109.792
FGMG_009148	104.421	108.061	118.121	78.073	60.072	66.438	129.627	126.468	109.115	304.049	231.248	370.847
FGMG_006551	0.191	0.158	0.258	0	0	0	0.156	0.089	0	0	0.228	0
FGMG_005529	0.013	0	0.041	7.355	0.885	13.087	5.135	4.107	3.346	2.316	1.686	2.768
FGMG_011914	3.909	1.768	2.875	0.965	0.766	1.333	0.969	0.783	0.724	1.151	1.293	0.99
FGMG_000092	0	0	0	0	0	0	0	0	0	0.28	0.157	0.197
FGMG_008694	25.126	27.241	26.151	34.291	41.158	33.162	32.313	25.061	27.635	19.667	21.601	19.311
FGMG_007781	223.987	265.192	250.672	348.133	422.243	357.728	400.456	407.843	384.373	370.373	292.128	307.994
FGMG_010261	11.525	13.254	14.059	9.418	15.458	13.263	8.346	6.797	6.675	5.158	5.246	5.184
[truncated: 10,467 more rows]

## Sheet: Table S6
Table S6. DON biosynthetic genes in FG12 genome.
GeneName	Gene ID	product
tri3	FGMG_005183	trichothecene 15-O-acetyltransferase
tri4	FGMG_005182	trichodiene oxygenase
tri6	FGMG_005181	trichothecene biosynthesis positive transcription factor
tri5	FGMG_005180	trichodiene synthase
tri10	FGMG_005179	regulatory protein
tri9	FGMG_005178	hypothetical protein
tri11	FGMG_005177	isotrichodermin C-15 hydroxylase
tri13	FGMG_005176	trichothecene C-4-hydroxylase

## Sheet: Table S7
Table S7. Diseased region percent
	Total lenth(cm)	Diseased region(cm)	Diseased region percent
WT	3.16	1.73	0.547468
	3.31	1.13	0.34139
	3.1	1.7	0.548387
	3.78	2.02	0.534392
	4.19	1.44	0.343675
	3.96	1.29	0.325758
	5.38	2.96	0.550186
	3.54	2.04	0.576271
	2.16	1.29	0.597222
ΔFGSE02-C	3.48	0.58	0.166667
	2.79	1.61	0.577061
	2.43	1.38	0.567901
	2.72	1.28	0.470588
	2.58	0.73	0.282946
	2.4	0.99	0.4125
	1.51	0.83	0.549669
	2.43	1.63	0.670782
	2.63	1.71	0.65019
ΔFGSE02	2.71	0.61	0.225092
	2.09	0.64	0.30622
	3.27	0.93	0.284404
	1.76	0.25	0.142045
	2.02	0.42	0.207921
	2.6	0.72	0.276923
	1.05	0.33	0.314286
	2.22	0.46	0.207207
	2.38	0.51	0.214286
